# Supplementary material for: Contrasting diets reveal metabolic plasticity in the tree-killing beetle, Anoplophora glabripennis (Cerambycidae: Lamiinae)
Source: Sci Rep. 2016 Sep 22;6:33813. doi: 10.1038/srep33813 (PMC5031968; doi:10.1038/srep33813)
Supplement: Supplemental Data 1 [file srep33813-s2.xls]

## Sheet: Sheet1
gene_id	logFC	logCPM	PValue	FDR
AGLA011105	10.929	6.42231	8.50537e-11	7.86562e-09
AGLA018041	10.3636	8.4992	2.74575e-08	1.07677e-06
AGLA018042	9.62145	7.29124	2.5684e-12	3.97307e-10
AGLA014035	9.59129	11.2003	1.07339e-07	3.27326e-06
AGLA014034	9.52234	7.30455	2.23391e-12	3.58606e-10
AGLA020019	9.31048	7.62809	5.77975e-27	4.91741e-23
AGLA011106	9.16367	7.59785	3.95973e-12	5.71006e-10
AGLA014031	9.15776	12.5904	8.2631e-23	2.34342e-19
AGLA014030	9.13217	10.9761	9.96062e-12	1.22819e-09
AGLA014033	9.09085	2.65828	1.27902e-19	1.08819e-16
AGLA000623	8.85612	6.40579	9.67538e-21	1.17597e-17
AGLA017163	8.61992	7.35437	6.52529e-17	3.70114e-14
AGLA021917	8.55166	9.19079	7.03337e-12	9.49839e-10
AGLA001530	8.52716	10.2943	1.96639e-22	4.1825e-19
AGLA021991	8.30387	7.75278	7.36653e-25	3.13372e-21
AGLA005313	8.28873	14.2391	9.71664e-13	1.8277e-10
AGLA000621	7.96241	8.43974	3.32861e-13	7.45258e-11
AGLA021523	7.36747	2.06979	6.25865e-15	2.53565e-12
AGLA011109	7.21367	8.67165	7.4202e-17	3.94569e-14
AGLA018040	7.13743	3.95678	6.7835e-10	4.76976e-08
AGLA016703	7.08106	2.8539	1.4673e-12	2.49676e-10
AGLA016648	7.07701	11.1484	2.38745e-06	4.12016e-05
AGLA014734	6.96065	3.92338	9.64615e-06	0.000123972
AGLA017494	6.92645	1.31721	7.36569e-15	2.72731e-12
AGLA017496	6.91632	8.14064	6.09709e-05	0.000529327
AGLA019771	6.89277	13.8213	3.59213e-18	2.54682e-15
AGLA020363	6.82278	9.72827	7.12975e-06	9.81552e-05
AGLA019428	6.72968	11.2007	2.10742e-13	5.43332e-11
AGLA000186	6.71454	11.0154	1.2384e-10	1.08614e-08
AGLA015835	6.6571	2.11325	4.92313e-07	1.13512e-05
AGLA000184	6.61171	4.69607	1.97608e-13	5.2539e-11
AGLA004461	6.53992	8.25121	7.37284e-15	2.72731e-12
AGLA014597	6.47268	2.34312	1.08596e-10	9.82913e-09
AGLA010626	6.42136	8.80924	2.90935e-11	3.13326e-09
AGLA016152	6.40936	8.0696	2.31671e-20	2.19006e-17
AGLA017751	6.39986	2.60646	2.03481e-09	1.16974e-07
AGLA005002	6.38141	2.41284	3.1649e-17	2.0713e-14
AGLA011859	6.36046	1.92373	2.5362e-12	3.97307e-10
AGLA003081	6.34007	3.8537	5.16032e-05	0.000463122
AGLA020364	6.16477	7.43701	3.18609e-05	0.000318909
AGLA013176	6.14634	9.34838	7.50277e-08	2.43979e-06
AGLA001812	6.04684	5.71962	4.08982e-12	5.79936e-10
AGLA020017	6.00353	12.4297	9.88177e-13	1.8277e-10
AGLA015837	5.97503	6.03893	3.37043e-09	1.82647e-07
AGLA001398	5.94448	6.62797	2.02818e-09	1.16974e-07
AGLA000622	5.88284	6.4156	2.90059e-11	3.13326e-09
AGLA015441	5.80996	9.65399	1.78251e-19	1.37869e-16
AGLA018084	5.78002	5.09065	3.57879e-07	8.8001e-06
AGLA005004	5.74342	4.44554	3.15626e-13	7.25769e-11
AGLA011606	5.72914	6.20955	4.17332e-11	4.17725e-09
AGLA018045	5.72154	7.41563	2.82408e-06	4.67457e-05
AGLA018046	5.70651	6.6793	2.83975e-07	7.34365e-06
AGLA011373	5.6136	-0.439073	1.81101e-10	1.48155e-08
AGLA009637	5.61309	4.93228	2.51603e-09	1.42709e-07
AGLA002078	5.58208	11.3366	1.12336e-20	1.19469e-17
AGLA002350	5.5795	14.7846	4.38788e-14	1.5555e-11
AGLA013707	5.46935	9.46079	6.02285e-14	1.89787e-11
AGLA014364	5.27914	9.085	2.14991e-15	9.70491e-13
AGLA003080	5.20544	3.61547	1.6731e-05	0.000194343
AGLA001056	5.11282	5.68207	3.6811e-05	0.000354959
AGLA015834	5.01873	9.16085	1.04441e-13	2.96195e-11
AGLA014017	5.00868	10.9417	1.57389e-21	2.23178e-18
AGLA006632	4.97299	11.0817	0.00288481	0.0111159
AGLA000974	4.92578	8.52125	2.10811e-10	1.69206e-08
AGLA014100	4.86211	-0.301836	3.39278e-10	2.5773e-08
AGLA011607	4.85437	6.39764	1.57344e-07	4.46229e-06
AGLA001395	4.82836	10.0154	2.45939e-11	2.82764e-09
AGLA005707	4.76326	5.74592	4.22568e-11	4.18048e-09
AGLA006633	4.70476	11.5924	0.00131031	0.00591728
AGLA012061	4.70211	10.6159	7.25428e-12	9.60262e-10
AGLA002833	4.58854	1.55186	1.28247e-05	0.000156631
AGLA014177	4.57253	5.77645	4.52302e-11	4.4232e-09
AGLA008786	4.56969	2.84186	7.91509e-06	0.000107061
AGLA008645	4.56566	5.2258	3.58863e-08	1.31604e-06
AGLA000625	4.55042	9.73807	6.50605e-09	3.27535e-07
AGLA008302	4.53034	11.4296	3.11541e-11	3.27234e-09
AGLA018064	4.52711	4.77675	2.03001e-05	0.000225475
AGLA016148	4.49151	8.22097	3.22539e-12	4.73131e-10
AGLA009617	4.48136	3.95775	1.82366e-12	3.0423e-10
AGLA012060	4.43173	5.04548	3.20391e-08	1.2124e-06
AGLA021628	4.42397	8.03513	0.000230846	0.00150616
AGLA020438	4.35433	0.904481	8.71452e-06	0.000115448
AGLA020016	4.34036	11.8634	1.64856e-08	7.38818e-07
AGLA020020	4.31964	9.77587	3.53099e-05	0.00034491
AGLA009397	4.2985	1.96101	4.9609e-06	7.28969e-05
AGLA007429	4.29021	8.29166	2.41694e-10	1.90401e-08
AGLA014596	4.2808	4.47711	2.88449e-08	1.1206e-06
AGLA002349	4.2655	10.0145	3.10502e-07	7.82117e-06
AGLA016151	4.18879	5.64754	1.40689e-10	1.18513e-08
AGLA005001	4.18398	5.78774	5.57885e-14	1.89787e-11
AGLA004155	4.17616	2.17931	3.13189e-06	5.12426e-05
AGLA000964	4.15687	1.30285	7.56542e-09	3.72061e-07
AGLA003000	4.13709	3.72516	4.11926e-10	3.10147e-08
AGLA009948	4.1274	4.42038	4.36226e-07	1.03382e-05
AGLA009820	4.10807	7.46076	2.54194e-06	4.32536e-05
AGLA009822	4.08167	6.20179	7.63596e-05	0.000631358
AGLA005003	4.06638	3.947	4.3966e-10	3.25272e-08
AGLA020437	4.05415	3.48008	3.88885e-06	6.05044e-05
AGLA011107	4.04646	6.96656	1.32641e-09	8.06079e-08
AGLA015840	4.03977	1.69175	1.31916e-05	0.000159423
AGLA006215	3.98881	3.89274	8.95039e-05	0.000713014
AGLA009625	3.94525	4.20764	2.94432e-05	0.000299766
AGLA005312	3.94292	2.888	3.1702e-05	0.000317692
AGLA013260	3.91385	3.72041	0.000116132	0.000879832
AGLA011647	3.90916	2.71365	1.45237e-10	1.21145e-08
AGLA004835	3.90146	3.33716	3.41547e-08	1.27451e-06
AGLA017251	3.89574	3.28854	2.60675e-07	6.84514e-06
AGLA012891	3.89522	2.13684	6.15644e-13	1.24712e-10
AGLA005989	3.89454	6.24112	4.59072e-09	2.41098e-07
AGLA021967	3.8665	7.87546	3.22467e-07	8.04559e-06
AGLA000624	3.85737	9.8436	7.02085e-05	0.000589668
AGLA007843	3.8497	4.085	2.97341e-07	7.59692e-06
AGLA015030	3.8111	5.29863	2.68055e-13	6.50505e-11
AGLA003192	3.77897	4.86723	4.00548e-08	1.43792e-06
AGLA012905	3.76145	2.51711	3.91125e-07	9.4806e-06
AGLA015633	3.76035	4.21088	0.000247815	0.00159005
AGLA018044	3.7298	6.0134	2.79752e-07	7.29317e-06
AGLA014015	3.72345	6.13653	0.000424491	0.00243532
AGLA009884	3.69643	2.31193	2.84141e-11	3.13326e-09
AGLA016372	3.69107	8.63224	1.7591e-08	7.79503e-07
AGLA001525	3.68256	2.80046	4.27446e-05	0.000400078
AGLA005355	3.66766	3.49546	3.10298e-11	3.27234e-09
AGLA000182	3.63913	8.12113	3.10714e-07	7.82117e-06
AGLA019881	3.63833	8.66963	2.15733e-10	1.71538e-08
AGLA005007	3.6368	7.77509	1.29357e-09	8.03335e-08
AGLA001081	3.60382	2.65145	4.16897e-11	4.17725e-09
AGLA000947	3.59231	2.39206	0.000333661	0.00200479
AGLA011093	3.58743	1.27068	4.67382e-05	0.000430356
AGLA010636	3.57484	3.76701	4.263e-06	6.46516e-05
AGLA000132	3.56308	0.468449	7.24742e-06	9.92931e-05
AGLA010158	3.53251	5.67827	2.54152e-07	6.69977e-06
AGLA006916	3.50897	5.47381	5.96123e-07	1.31394e-05
AGLA010628	3.50385	6.88512	4.1329e-09	2.19767e-07
AGLA021994	3.50182	4.09874	1.32225e-07	3.89262e-06
AGLA009823	3.48926	4.11863	1.56886e-07	4.46229e-06
AGLA007778	3.48743	3.30467	0.00117961	0.00545441
AGLA006653	3.48341	2.3568	5.3929e-07	1.21705e-05
AGLA002211	3.47352	1.45034	2.1349e-08	9.08185e-07
AGLA007657	3.451	11.408	4.23818e-09	2.23966e-07
AGLA003444	3.43564	10.6956	2.56895e-08	1.03097e-06
AGLA012621	3.43308	3.28778	0.000179253	0.00123588
AGLA009618	3.41565	0.644028	2.25881e-05	0.000244815
AGLA010634	3.40633	4.33076	0.00797701	0.0253146
AGLA017752	3.40174	10.23	4.45866e-05	0.000413228
AGLA017319	3.39895	4.61923	1.66839e-05	0.000194181
AGLA018211	3.38952	2.73638	2.82127e-06	4.67457e-05
AGLA002620	3.3884	3.32952	0.000329142	0.00198605
AGLA010526	3.38668	2.46082	3.82863e-06	5.99889e-05
AGLA001233	3.38123	5.92059	0.0031183	0.0118176
AGLA010426	3.37779	3.09863	0.000112438	0.000856423
AGLA011147	3.36072	1.50085	3.93737e-06	6.10564e-05
AGLA017519	3.35761	1.22676	0.000502857	0.00275842
AGLA008633	3.35577	8.0161	0.00224746	0.00914023
AGLA002076	3.35327	1.4281	3.16095e-08	1.21141e-06
AGLA003485	3.34093	5.45091	0.000963727	0.00462685
AGLA000238	3.3388	1.9325	3.38058e-07	8.36504e-06
AGLA014956	3.32607	1.17071	0.00712055	0.0231404
AGLA014896	3.31856	7.27012	6.99308e-09	3.47936e-07
AGLA006570	3.29572	4.5858	1.25108e-10	1.08614e-08
AGLA001055	3.29189	2.74288	0.000746822	0.00378663
AGLA019429	3.29167	3.00419	7.87742e-08	2.53695e-06
AGLA001399	3.28811	11.7324	5.10972e-06	7.48252e-05
AGLA011519	3.25043	0.240402	0.000167137	0.00117296
AGLA000992	3.24964	0.968478	1.43647e-06	2.75133e-05
AGLA011098	3.24517	1.13216	0.00203343	0.00842688
AGLA020018	3.24245	12.1548	0.000288156	0.00179213
AGLA007852	3.24174	3.10597	9.14112e-09	4.44415e-07
AGLA004937	3.22977	2.81254	2.84045e-05	0.000293283
AGLA011345	3.21919	3.38997	4.40166e-05	0.000408389
AGLA010057	3.21053	3.02052	3.68609e-08	1.34022e-06
AGLA005814	3.20361	7.90096	5.29148e-05	0.000472179
AGLA012715	3.19992	4.39576	0.00882263	0.0274554
AGLA007848	3.18828	4.36525	1.30353e-09	8.03655e-08
AGLA002228	3.17977	3.48563	5.68756e-06	8.17394e-05
AGLA012625	3.17282	4.77163	0.000301052	0.00185203
AGLA020377	3.1459	0.776574	9.55883e-10	6.11478e-08
AGLA005708	3.1388	7.16837	5.37372e-07	1.21595e-05
AGLA006848	3.13471	6.34214	8.69881e-08	2.75128e-06
AGLA017738	3.11587	0.490688	5.74716e-06	8.23179e-05
AGLA006569	3.11398	1.27101	3.41538e-06	5.46205e-05
AGLA003447	3.10768	9.46492	2.26259e-05	0.000244913
AGLA001209	3.09759	1.49318	0.000432454	0.00246768
AGLA007841	3.08768	1.4311	0.00071996	0.00368386
AGLA014088	3.06199	1.63225	0.0002967	0.00183454
AGLA014062	3.05576	3.31027	4.33055e-06	6.53268e-05
AGLA003488	3.05344	2.5572	3.98071e-07	9.62156e-06
AGLA018741	3.03543	1.09025	3.3822e-07	8.36504e-06
AGLA011740	3.02601	2.63189	9.37028e-05	0.000739539
AGLA008953	3.024	2.22185	2.03513e-07	5.58469e-06
AGLA000193	3.01316	0.249465	4.09021e-05	0.00038495
AGLA000606	3.01286	3.17245	4.92959e-06	7.2688e-05
AGLA015975	3.01052	5.56205	3.41586e-07	8.42381e-06
AGLA019774	2.98631	4.22528	3.20628e-08	1.2124e-06
AGLA011687	2.98217	0.552548	9.85741e-05	0.000768715
AGLA000436	2.97902	7.35066	1.65861e-08	7.38818e-07
AGLA003162	2.97181	7.84584	8.35122e-10	5.63906e-08
AGLA012056	2.9705	1.97953	0.000515677	0.00281603
AGLA008123	2.96433	6.86423	1.76999e-07	4.95363e-06
AGLA008872	2.95888	10.3894	5.14641e-09	2.65368e-07
AGLA010635	2.95489	5.47253	0.000681066	0.0035225
AGLA020908	2.93625	0.427557	7.45061e-05	0.000618437
AGLA002043	2.93544	0.47224	0.000790221	0.00394599
AGLA006651	2.93027	10.3897	1.63494e-05	0.000191072
AGLA015452	2.92728	4.67574	0.00238576	0.00960625
AGLA005636	2.91075	0.269633	0.000219515	0.00144554
AGLA012716	2.90128	2.20386	0.000299782	0.00184822
AGLA005522	2.90001	1.27728	2.4574e-08	9.95599e-07
AGLA006527	2.87556	1.34214	0.00089244	0.00436875
AGLA011990	2.87138	2.91744	6.19994e-05	0.000535524
AGLA008741	2.86844	1.68105	2.81829e-06	4.67457e-05
AGLA009311	2.85927	2.6207	0.000180524	0.00124138
AGLA013610	2.85301	5.20434	7.82886e-05	0.000644035
AGLA007463	2.84607	7.31898	1.37922e-07	4.02494e-06
AGLA002603	2.83015	0.832957	0.0139208	0.0395849
AGLA010601	2.82733	1.64468	0.00183549	0.00777708
AGLA015821	2.82667	7.53898	2.6956e-09	1.51882e-07
AGLA010212	2.82666	0.597607	8.41698e-05	0.000678784
AGLA017469	2.82666	2.31313	0.000232528	0.00151387
AGLA018784	2.82161	5.26785	5.26295e-08	1.81284e-06
AGLA016149	2.8214	9.99564	1.13233e-06	2.2249e-05
AGLA021581	2.8095	0.837579	0.0034005	0.0126781
AGLA006109	2.80474	1.59289	8.98e-05	0.000714704
AGLA003249	2.80019	2.66905	0.022695	0.0576903
AGLA002013	2.79582	0.303103	0.000552338	0.00298557
AGLA006845	2.7793	5.8028	9.33158e-08	2.90817e-06
AGLA004258	2.77307	9.73368	2.04256e-05	0.000226277
AGLA006584	2.76885	2.37002	2.14247e-05	0.000234899
AGLA000146	2.76631	5.26867	9.23841e-10	5.95457e-08
AGLA004963	2.76578	5.92043	7.0221e-08	2.32467e-06
AGLA002558	2.76321	8.4107	1.78043e-07	4.96653e-06
AGLA000945	2.75339	6.283	0.000843282	0.00416404
AGLA010603	2.75326	6.12626	6.49463e-07	1.40601e-05
AGLA009244	2.74962	5.80956	6.22558e-09	3.15281e-07
AGLA014101	2.74347	8.18386	1.50682e-06	2.86161e-05
AGLA000293	2.73108	0.446939	2.15319e-05	0.00023577
AGLA017904	2.72479	4.48751	0.00681292	0.0223714
AGLA015974	2.72007	6.92433	4.38354e-06	6.58925e-05
AGLA001197	2.71935	3.71669	4.02974e-06	6.18864e-05
AGLA018568	2.71502	0.954671	0.000225147	0.0014735
AGLA001914	2.71163	9.25421	5.98821e-05	0.000522541
AGLA009319	2.70452	7.7044	0.000943676	0.0045549
AGLA019427	2.68808	11.5895	1.41284e-07	4.10255e-06
AGLA019433	2.68752	4.11377	2.04792e-06	3.68366e-05
AGLA011344	2.68107	4.66124	8.0793e-05	0.000658359
AGLA010097	2.66505	9.77316	4.78996e-08	1.68401e-06
AGLA000067	2.65503	9.44164	1.97796e-05	0.000221399
AGLA011989	2.652	1.03754	2.11954e-05	0.000232684
AGLA005712	2.65114	7.30411	2.04191e-07	5.58469e-06
AGLA000967	2.64587	9.62623	8.70292e-09	4.25543e-07
AGLA014595	2.64323	5.38399	6.12011e-10	4.40709e-08
AGLA000711	2.62909	1.97855	0.00101556	0.00483782
AGLA013217	2.62891	7.6509	2.37632e-07	6.37783e-06
AGLA007940	2.62764	1.76037	3.93209e-08	1.41755e-06
AGLA007338	2.62676	8.57706	4.47563e-07	1.05481e-05
AGLA020320	2.62455	5.35218	1.37506e-10	1.17167e-08
AGLA003443	2.6234	7.24969	0.000102267	0.000792024
AGLA004749	2.61932	1.82879	0.000663455	0.00344818
AGLA008421	2.6119	6.96344	1.34577e-06	2.60816e-05
AGLA003194	2.61159	5.17519	3.19372e-07	8.01539e-06
AGLA001336	2.61113	5.57333	1.13692e-07	3.418e-06
AGLA004632	2.61039	7.62185	0.00135995	0.00609701
AGLA009288	2.60865	9.62651	6.7967e-07	1.45699e-05
AGLA009915	2.59666	3.13442	5.71807e-07	1.27354e-05
AGLA010793	2.58792	8.676	9.91526e-07	1.98026e-05
AGLA017317	2.5817	8.18349	2.20488e-07	5.95527e-06
AGLA009138	2.58132	3.27525	1.24972e-07	3.70473e-06
AGLA003193	2.578	6.80835	6.76845e-07	1.45699e-05
AGLA006346	2.57288	4.75201	2.75076e-09	1.52964e-07
AGLA010095	2.56272	10.2135	1.86877e-05	0.000211711
AGLA005419	2.56193	12.4969	0.000420086	0.00241427
AGLA010143	2.55868	7.507	1.29714e-07	3.83197e-06
AGLA018304	2.5533	0.595293	0.000317354	0.00192749
AGLA005730	2.55139	5.52291	5.02439e-08	1.75195e-06
AGLA020459	2.54992	8.4451	4.57577e-07	1.07543e-05
AGLA006815	2.54343	1.14008	0.0208944	0.0541614
AGLA011198	2.54305	6.70708	1.66804e-06	3.10163e-05
AGLA000968	2.53545	6.27421	1.05842e-05	0.000132818
AGLA004174	2.53227	1.54969	0.00021617	0.00143039
AGLA003313	2.52836	11.1323	0.0117134	0.0344597
AGLA018074	2.52116	9.9936	2.38977e-05	0.000255429
AGLA010629	2.51948	8.3566	5.21225e-05	0.000466798
AGLA001394	2.5187	12.5815	2.31521e-05	0.00024934
AGLA015632	2.51565	4.58069	5.8008e-09	2.97309e-07
AGLA009547	2.51029	6.56419	4.39246e-07	1.03808e-05
AGLA010204	2.51027	0.908889	0.000368353	0.00216882
AGLA010391	2.51022	5.17958	1.2009e-06	2.34341e-05
AGLA010790	2.50871	8.54788	9.54901e-07	1.91611e-05
AGLA015213	2.50839	0.818664	0.00112509	0.00524524
AGLA002478	2.50724	5.91255	0.0135299	0.0387453
AGLA000449	2.50664	7.41418	1.55772e-05	0.000183815
AGLA017164	2.50593	6.49406	1.78993e-08	7.89051e-07
AGLA015502	2.50505	5.52564	5.65661e-05	0.000498719
AGLA006347	2.50357	6.8036	7.59537e-08	2.45709e-06
AGLA021935	2.50305	9.49953	4.07612e-05	0.000384049
AGLA012884	2.50233	3.27084	0.000176555	0.00122493
AGLA018991	2.50232	5.61599	6.73781e-06	9.41302e-05
AGLA018398	2.49756	4.17326	0.000201641	0.00134871
AGLA018802	2.49727	6.17413	6.80075e-06	9.46985e-05
AGLA011386	2.49664	7.97392	3.93982e-06	6.10564e-05
AGLA008510	2.49407	3.28752	1.31733e-09	8.06079e-08
AGLA009273	2.49232	2.38906	0.000111128	0.000850246
AGLA016214	2.48739	0.395387	0.00365479	0.0134552
AGLA007686	2.4872	1.47184	0.000130695	0.000966078
AGLA011523	2.46829	8.84397	2.47527e-06	4.23789e-05
AGLA000187	2.46329	8.75898	3.09336e-05	0.000311828
AGLA010214	2.46173	5.46054	7.90189e-08	2.53695e-06
AGLA019776	2.46077	2.61048	7.45021e-05	0.000618437
AGLA019883	2.45891	6.11631	9.23093e-07	1.87438e-05
AGLA007190	2.45595	1.35338	0.00155043	0.00677856
AGLA000859	2.44831	5.06394	1.37003e-08	6.23328e-07
AGLA009452	2.44792	4.80253	1.30977e-08	5.99116e-07
AGLA002352	2.44533	12.9177	2.35236e-05	0.000252382
AGLA011343	2.44277	5.40925	0.00372092	0.0136691
AGLA004841	2.43969	3.2818	0.000670304	0.00347317
AGLA006566	2.43714	9.04668	0.000289827	0.00180042
AGLA005812	2.43252	8.53516	1.79452e-05	0.000205212
AGLA011977	2.43168	10.3007	2.94778e-07	7.55413e-06
AGLA021980	2.4285	4.65809	2.30059e-08	9.45578e-07
AGLA008871	2.42532	9.68569	2.98483e-07	7.60328e-06
AGLA019530	2.42509	0.381058	0.00014518	0.00104548
AGLA003312	2.42184	11.3252	0.000455993	0.00256756
AGLA009396	2.41614	6.10261	2.65942e-08	1.05731e-06
AGLA003378	2.40824	6.95282	9.74142e-08	3.01382e-06
AGLA001430	2.40297	10.0749	6.65224e-06	9.30876e-05
AGLA004935	2.40098	9.35145	2.28567e-05	0.00024647
AGLA003108	2.39816	9.29231	4.27278e-06	6.46847e-05
AGLA006938	2.39717	4.72467	4.96277e-08	1.73758e-06
AGLA009223	2.39587	8.28111	1.91909e-06	3.48137e-05
AGLA005729	2.38891	1.31199	4.6867e-05	0.000431075
AGLA008516	2.38805	0.744568	2.61572e-05	0.000274344
AGLA006760	2.38509	9.56573	4.11672e-06	6.31082e-05
AGLA003314	2.3832	9.49754	0.0360945	0.0834488
AGLA001429	2.3788	9.77389	9.41797e-06	0.000122038
AGLA000643	2.37833	5.13093	2.16422e-06	3.82811e-05
AGLA010288	2.37411	1.28374	0.0100016	0.0303689
AGLA011860	2.36825	3.97548	6.55993e-09	3.28305e-07
AGLA000991	2.36225	2.87162	2.98463e-05	0.000303383
AGLA020144	2.36169	6.11648	2.4499e-05	0.000259897
AGLA012868	2.36084	1.3218	9.89644e-06	0.000126615
AGLA001120	2.36045	4.4836	1.06792e-07	3.2683e-06
AGLA007684	2.35368	4.84293	3.01444e-06	4.95112e-05
AGLA012466	2.3536	3.91216	4.30295e-10	3.21136e-08
AGLA019899	2.34901	7.97278	8.04035e-07	1.67255e-05
AGLA019202	2.34848	9.64829	3.08248e-05	0.000311828
AGLA001913	2.34823	9.64645	0.000703073	0.00361872
AGLA005420	2.34805	-0.14035	0.0112005	0.0332963
AGLA002112	2.34793	8.89614	5.94427e-07	1.31361e-05
AGLA005789	2.34786	1.25022	0.000211606	0.00140652
AGLA009723	2.34763	3.95941	8.63919e-07	1.78837e-05
AGLA004459	2.34444	10.2571	0.00242587	0.00973554
AGLA013821	2.34073	7.74455	0.0208994	0.0541614
AGLA008000	2.33374	-0.0886748	0.0116152	0.0342595
AGLA012590	2.33174	8.25567	1.02683e-06	2.03169e-05
AGLA003907	2.32363	6.7827	5.47785e-07	1.2297e-05
AGLA007218	2.31151	3.82734	0.000109896	0.000843859
AGLA012910	2.306	0.299236	0.000216011	0.00143039
AGLA020871	2.30442	0.349832	0.00438649	0.0156742
AGLA010315	2.30187	6.13795	2.61848e-05	0.000274344
AGLA012457	2.29946	5.98839	1.45606e-05	0.000173019
AGLA021474	2.29938	5.63552	2.12268e-06	3.76824e-05
AGLA012540	2.29765	8.64503	1.79641e-06	3.30104e-05
AGLA006106	2.29747	2.33864	2.24265e-08	9.39924e-07
AGLA017107	2.29675	2.3043	0.00237402	0.009577
AGLA003190	2.28954	6.34838	5.45628e-05	0.000484572
AGLA003377	2.28907	9.02763	4.98925e-07	1.14726e-05
AGLA015819	2.28881	1.29957	0.00141009	0.0062841
AGLA009122	2.28841	2.68938	1.28501e-05	0.000156631
AGLA001392	2.28549	1.42995	0.0144869	0.0408709
AGLA019085	2.28353	3.26187	5.62771e-08	1.90759e-06
AGLA006319	2.28296	2.91737	2.09648e-06	3.73547e-05
AGLA000453	2.27961	9.48287	1.18158e-05	0.000145694
AGLA002940	2.27899	9.23573	2.64501e-05	0.000275781
AGLA003611	2.27428	2.21959	5.64973e-06	8.13332e-05
AGLA021759	2.27332	4.68921	5.15582e-08	1.78456e-06
AGLA000946	2.27082	6.61571	0.00178331	0.00759
AGLA001075	2.26713	4.94494	3.58301e-08	1.31604e-06
AGLA014821	2.26649	3.80623	9.1828e-07	1.86907e-05
AGLA012762	2.26451	10.7501	7.72937e-06	0.00010505
AGLA021673	2.25651	3.52348	0.000118217	0.000893244
AGLA001915	2.25564	8.00315	0.0100424	0.0304709
AGLA013780	2.25486	6.94579	2.30153e-06	4.01258e-05
AGLA018509	2.25475	8.84945	3.52621e-06	5.5915e-05
AGLA004466	2.25122	9.15803	1.90215e-05	0.00021492
AGLA005398	2.25092	1.26595	0.00328197	0.0123117
AGLA015413	2.24699	3.01267	2.28714e-08	9.4461e-07
AGLA016791	2.2466	9.21254	1.06801e-05	0.0001332
AGLA000969	2.24565	8.79709	3.20372e-05	0.000319932
AGLA006399	2.24348	3.95644	2.03271e-06	3.67183e-05
AGLA006999	2.24241	1.58398	0.00130226	0.00589832
AGLA008269	2.24025	3.26413	8.63828e-08	2.74233e-06
AGLA018025	2.23995	2.49391	0.00825923	0.0259872
AGLA012605	2.23987	2.47661	8.90332e-07	1.83404e-05
AGLA007339	2.23905	8.21265	2.90243e-05	0.000297517
AGLA010579	2.2373	5.0048	6.34833e-05	0.000543923
AGLA006972	2.23429	11.1194	0.00108828	0.00511268
AGLA005733	2.23264	7.47413	1.18468e-06	2.31708e-05
AGLA000319	2.22717	5.1348	2.2611e-08	9.43013e-07
AGLA008605	2.22642	2.16844	0.000156226	0.00111508
AGLA003448	2.22515	12.2662	0.000141324	0.00102605
AGLA003714	2.2246	2.82404	0.000631653	0.00332701
AGLA005709	2.22346	10.5144	1.59644e-06	2.99834e-05
AGLA003936	2.21895	0.600759	0.0019467	0.00812684
AGLA013936	2.21869	0.845317	0.00123212	0.00564202
AGLA001981	2.21839	3.3189	0.000524939	0.00285379
AGLA010792	2.21781	7.06294	1.81191e-05	0.000206646
AGLA015191	2.20905	4.11436	0.00723844	0.0234608
AGLA008708	2.20394	0.94609	0.0022625	0.00919263
AGLA002911	2.20001	1.1227	4.39884e-05	0.000408389
AGLA015287	2.19968	3.15972	0.000407392	0.0023558
AGLA007853	2.19925	2.20462	6.7986e-07	1.45699e-05
AGLA004622	2.19867	5.85093	3.18321e-06	5.18656e-05
AGLA010344	2.19449	1.0314	7.07664e-06	9.77404e-05
AGLA011745	2.19404	7.37337	7.76966e-06	0.000105429
AGLA000128	2.18848	9.43147	1.62355e-05	0.000190045
AGLA017003	2.18848	1.32372	0.0129471	0.037353
AGLA020094	2.1883	4.19434	2.45244e-08	9.95599e-07
AGLA020972	2.18695	0.783016	0.00753531	0.0241835
AGLA015991	2.18651	5.473	1.35467e-06	2.61944e-05
AGLA006364	2.18509	9.18754	8.73565e-05	0.000699839
AGLA012722	2.18505	1.53523	0.00387957	0.0141784
AGLA019328	2.17827	-0.073918	0.000350952	0.00208077
AGLA013653	2.17779	0.791	0.00046646	0.00261026
AGLA007276	2.1763	8.03026	4.3932e-05	0.000408389
AGLA004458	2.1756	8.24748	6.11804e-07	1.34155e-05
AGLA012493	2.17526	1.9537	0.000128342	0.00095449
AGLA000666	2.17521	5.8108	2.43659e-05	0.000258808
AGLA002354	2.17176	13.1082	0.000366957	0.0021621
AGLA002219	2.17106	0.91037	0.000170547	0.00118935
AGLA011886	2.17017	7.17746	1.73484e-06	3.19482e-05
AGLA009483	2.16997	2.06374	0.0146871	0.0412812
AGLA010926	2.16778	4.19789	0.00034392	0.00205043
AGLA015057	2.16519	6.71485	2.71531e-06	4.55659e-05
AGLA010604	2.16426	7.57004	6.33571e-06	8.91604e-05
AGLA006017	2.16183	0.846998	0.00015488	0.0011071
AGLA002358	2.16061	7.29819	0.000523921	0.00285007
AGLA013879	2.15909	1.83404	3.277e-05	0.00032609
AGLA014897	2.15762	6.16321	4.83083e-06	7.1604e-05
AGLA010490	2.15748	2.4496	0.00856805	0.0268004
AGLA003699	2.15635	3.01013	4.10537e-07	9.81137e-06
AGLA003487	2.15313	3.80315	0.00352753	0.0130545
AGLA010039	2.14723	4.75101	2.07583e-07	5.64253e-06
AGLA006163	2.1416	6.35426	2.75272e-06	4.6012e-05
AGLA019818	2.14124	3.74533	0.00158305	0.00688226
AGLA013184	2.141	5.22425	5.23635e-07	1.1912e-05
AGLA010675	2.13851	2.6527	0.012828	0.0370975
AGLA010929	2.13805	9.26754	9.48839e-06	0.000122686
AGLA005713	2.13474	3.32777	1.98179e-05	0.000221399
AGLA008527	2.13207	8.69503	1.21918e-05	0.000150112
AGLA004254	2.12937	7.63273	5.27581e-06	7.64678e-05
AGLA012581	2.12814	7.24516	1.28377e-05	0.000156631
AGLA008380	2.12594	3.40297	0.00518699	0.0179467
AGLA014912	2.12537	5.1057	3.89902e-08	1.41161e-06
AGLA010346	2.12526	7.75502	2.66167e-06	4.4754e-05
AGLA013875	2.12408	0.961036	0.00699695	0.0228522
AGLA009518	2.12352	5.22161	2.1935e-06	3.87185e-05
AGLA007085	2.12011	5.42136	0.000141342	0.00102605
AGLA006602	2.11978	3.97194	2.53544e-08	1.02235e-06
AGLA007687	2.11969	1.25294	0.00104106	0.00493718
AGLA002726	2.11811	9.49749	2.11475e-05	0.000232458
AGLA002479	2.11422	8.41955	0.00935276	0.0287684
AGLA007519	2.11029	5.77522	5.01771e-05	0.000453192
AGLA018269	2.10268	1.16195	0.00101088	0.00481826
AGLA015917	2.10022	4.34897	5.93895e-07	1.31361e-05
AGLA020701	2.09853	4.14833	1.01013e-05	0.000128849
AGLA001709	2.09795	5.71182	4.64483e-05	0.00042815
AGLA021574	2.09548	2.48639	3.7819e-06	5.9366e-05
AGLA006009	2.09524	0.543426	0.000393092	0.00229228
AGLA009445	2.09361	7.26393	2.4148e-05	0.000257398
AGLA001082	2.09157	7.20687	3.80662e-05	0.00036308
AGLA019353	2.09145	5.5199	1.76154e-05	0.000202256
AGLA012338	2.08953	0.802627	0.000399931	0.00232419
AGLA015289	2.08835	8.83326	4.51921e-05	0.000418383
AGLA018078	2.08819	5.91223	0.000200538	0.0013445
AGLA005219	2.08544	5.96693	0.0169768	0.0462501
AGLA009821	2.08333	5.2887	0.0111908	0.033279
AGLA000148	2.07951	7.36137	0.0759216	0.15001
AGLA012760	2.07903	12.8123	9.14081e-05	0.00072479
AGLA003950	2.0734	8.94595	3.72069e-05	0.000357287
AGLA001826	2.07224	4.3575	7.51322e-08	2.43979e-06
AGLA004498	2.07113	9.31894	3.67279e-05	0.000354959
AGLA011340	2.07098	7.00959	0.000884173	0.00433326
AGLA006098	2.06962	3.8762	1.6472e-07	4.6252e-06
AGLA000820	2.06938	4.20785	5.96139e-08	1.99683e-06
AGLA008383	2.0687	0.152544	0.00323396	0.01218
AGLA003435	2.06863	9.33519	2.62283e-05	0.000274344
AGLA005963	2.06726	5.5715	9.08523e-07	1.85365e-05
AGLA011411	2.06388	-0.103585	0.00322811	0.0121687
AGLA005716	2.06125	5.59753	4.83629e-05	0.000441453
AGLA006478	2.05984	7.16096	2.53396e-05	0.000267481
AGLA015339	2.05953	6.673	1.54084e-06	2.91321e-05
AGLA002987	2.05676	4.5578	5.55178e-07	1.23975e-05
AGLA000364	2.05635	4.91159	7.40575e-07	1.56348e-05
AGLA010588	2.05449	10.3387	0.0361925	0.0835846
AGLA010096	2.05351	7.93643	0.000680848	0.0035225
AGLA002627	2.04715	6.59824	3.30128e-06	5.3095e-05
AGLA012932	2.04605	4.58867	0.000211979	0.0014079
AGLA004640	2.04545	8.04359	3.69092e-05	0.000354959
AGLA016478	2.04464	2.37623	0.000144855	0.00104532
AGLA003097	2.04339	6.91814	3.43781e-06	5.48759e-05
AGLA006863	2.04278	2.51354	0.00048244	0.00267227
AGLA003309	2.03909	2.38554	2.62001e-06	4.43163e-05
AGLA007298	2.03786	3.78694	1.09753e-08	5.13063e-07
AGLA011804	2.03323	7.19409	1.4351e-05	0.000171006
AGLA011840	2.03189	2.87361	6.06673e-05	0.000527229
AGLA015971	2.02571	2.51851	0.00328782	0.0123228
AGLA014187	2.02452	4.57463	1.0072e-07	3.1048e-06
AGLA007275	2.02138	6.2911	1.81415e-06	3.32646e-05
AGLA010258	2.01763	-0.163252	0.00524012	0.0181084
AGLA015721	2.01706	2.90766	3.82863e-05	0.00036477
AGLA005492	2.01617	9.68605	0.00024511	0.00157713
AGLA014589	2.01207	3.79821	3.30868e-06	5.31136e-05
AGLA000659	2.01193	4.9648	8.21987e-07	1.70572e-05
AGLA007896	2.00914	6.38985	8.28729e-05	0.000669594
AGLA004244	2.00756	8.87103	2.73403e-05	0.000283327
AGLA012815	1.99963	5.54291	2.26085e-06	3.97424e-05
AGLA015190	1.99834	0.574515	0.000723374	0.00369416
AGLA007512	1.99634	9.25629	8.5778e-05	0.00068849
AGLA014927	1.99599	2.49527	0.000936807	0.00453118
AGLA006415	1.99581	1.64039	0.000143581	0.00103876
AGLA019044	1.992	4.20748	0.00269246	0.0105759
AGLA001206	1.99168	8.65292	3.49265e-05	0.000342344
AGLA002353	1.99066	13.3851	0.000801044	0.00398851
AGLA001994	1.98981	2.46418	3.42225e-05	0.000336997
AGLA009653	1.98785	0.608838	0.000209668	0.00139473
AGLA000194	1.98621	2.54753	9.56007e-06	0.000123052
AGLA013455	1.98476	0.675078	0.00389188	0.0142173
AGLA010374	1.98441	3.45485	6.38697e-07	1.39334e-05
AGLA020515	1.97662	0.487599	0.000231664	0.00151034
AGLA003901	1.97584	8.40041	5.6374e-05	0.000497647
AGLA012438	1.97241	8.32485	0.033539	0.0788476
AGLA000904	1.97234	8.5056	0.000197322	0.00132838
AGLA001496	1.97116	11.5385	0.00039967	0.00232419
AGLA010067	1.96533	4.92955	1.65617e-06	3.09006e-05
AGLA015831	1.96168	5.8749	0.00926393	0.0285985
AGLA021494	1.96049	3.10399	0.00166037	0.00714899
AGLA012393	1.96002	8.50344	4.61293e-05	0.000425966
AGLA002351	1.9593	12.0188	0.00150203	0.00661109
AGLA019180	1.95894	3.80655	4.82953e-07	1.12267e-05
AGLA002819	1.95768	8.25	3.5189e-05	0.000344124
AGLA008311	1.95617	5.0888	0.000166131	0.00116814
AGLA015082	1.95554	5.76673	1.29138e-05	0.000157182
AGLA006280	1.95107	0.0360506	0.00123922	0.00566538
AGLA000680	1.94765	3.74354	2.27441e-06	3.98397e-05
AGLA003271	1.94305	6.04201	2.28161e-05	0.000246345
AGLA010811	1.94123	3.10767	0.000491698	0.00271471
AGLA010735	1.93999	0.379795	0.00212969	0.00875755
AGLA001983	1.93673	2.65066	0.00498955	0.0173624
AGLA011817	1.93502	9.10505	4.80879e-05	0.000439454
AGLA004288	1.93239	2.51149	2.78522e-05	0.00028828
AGLA011039	1.93153	4.93944	8.76109e-07	1.80921e-05
AGLA005006	1.929	4.10414	6.83765e-07	1.46168e-05
AGLA013432	1.92847	4.26574	2.25876e-07	6.08151e-06
AGLA013783	1.92842	6.5625	2.00444e-05	0.000222925
AGLA010350	1.92634	2.21016	5.81681e-05	0.000511255
AGLA008648	1.92561	8.92458	3.76593e-05	0.000360006
AGLA009644	1.92076	4.06925	0.010436	0.0313743
AGLA021738	1.91963	2.60313	4.84429e-06	7.16786e-05
AGLA000181	1.9192	8.00504	0.01402	0.0397873
AGLA021008	1.91712	5.23043	0.00290569	0.0111711
AGLA019318	1.91663	3.40579	1.03674e-05	0.000131064
AGLA006782	1.91448	8.51079	0.000109522	0.000841746
AGLA000984	1.91328	0.57582	8.84792e-05	0.000706443
AGLA010144	1.91238	7.62358	0.000410081	0.0023638
AGLA005013	1.90986	5.67099	0.00128192	0.00582928
AGLA005583	1.9097	3.68267	3.24845e-06	5.25433e-05
AGLA010575	1.9095	9.13402	0.00115913	0.00536848
AGLA020228	1.9093	2.67561	0.000266971	0.00168501
AGLA021557	1.90917	9.01084	3.42177e-05	0.000336997
AGLA006400	1.90101	9.11993	0.000129344	0.000960261
AGLA004978	1.89997	1.90923	0.000325749	0.00197117
AGLA012947	1.89979	0.114802	0.0358228	0.0830463
AGLA014946	1.89688	9.32824	0.000158462	0.00112634
AGLA019257	1.89678	8.5926	7.60342e-05	0.000629279
AGLA013669	1.89669	5.74977	0.000298297	0.0018404
AGLA014261	1.89603	-0.114925	0.0175276	0.0473714
AGLA009818	1.8934	3.50437	0.0226228	0.0575754
AGLA000704	1.89293	2.64533	3.02434e-05	0.000306498
AGLA006414	1.8911	10.9343	9.96685e-05	0.000775827
AGLA011324	1.88997	5.32529	1.66966e-06	3.10163e-05
AGLA019225	1.88943	7.17723	0.00175544	0.00750138
AGLA003929	1.88834	9.55183	3.37422e-05	0.000333424
AGLA012727	1.88794	1.15137	0.0101505	0.0306895
AGLA012622	1.88743	2.59374	0.0773547	0.152029
AGLA003579	1.88705	0.388785	0.00121247	0.00557305
AGLA020322	1.88411	2.23745	0.0136049	0.0388945
AGLA017731	1.88201	0.583063	0.00112839	0.00525472
AGLA017137	1.88198	3.69998	2.09867e-06	3.73547e-05
AGLA004911	1.87895	6.87716	0.000760941	0.00383763
AGLA008569	1.8786	0.215341	0.0478508	0.104308
AGLA010948	1.87189	9.15268	0.000160841	0.00113941
AGLA021116	1.8716	4.64691	0.00128783	0.00585301
AGLA001391	1.87127	11.2471	0.000507451	0.00278003
AGLA005409	1.86828	1.13307	0.000172825	0.00120327
AGLA011035	1.8679	1.17864	6.13969e-05	0.000532482
AGLA003302	1.86727	5.94793	7.64431e-05	0.000631435
AGLA009251	1.86567	5.7602	5.77849e-05	0.000508412
AGLA007442	1.86458	1.75769	0.000682618	0.00352838
AGLA010797	1.86342	-0.138801	0.00705725	0.0229949
AGLA014841	1.8614	9.7208	0.00019755	0.00132838
AGLA015068	1.86077	4.25161	3.30226e-07	8.2151e-06
AGLA017680	1.86061	2.95482	1.10486e-06	2.17596e-05
AGLA006271	1.85949	8.02741	0.000150021	0.00107711
AGLA003622	1.85675	0.351692	0.000336181	0.00201566
AGLA012693	1.85525	8.75999	0.000238522	0.00154205
AGLA004090	1.85431	2.59129	0.00290242	0.0111636
AGLA002058	1.85373	2.87196	6.34015e-06	8.91604e-05
AGLA005455	1.85197	3.23949	0.000283975	0.00177651
AGLA011368	1.8517	8.30583	0.000124837	0.000933315
AGLA003439	1.85158	10.2729	0.00921242	0.0284601
AGLA004630	1.84934	9.2115	0.000295283	0.00182844
AGLA017707	1.84648	4.22201	2.52723e-07	6.69835e-06
AGLA009678	1.8451	4.8565	0.00170981	0.0073359
AGLA020717	1.8437	5.16588	0.000135908	0.000998539
AGLA011088	1.84112	3.40197	4.76587e-05	0.00043647
AGLA017216	1.84024	3.13485	0.00184871	0.00782141
AGLA016524	1.83957	6.66543	9.54555e-05	0.000750587
AGLA010599	1.83633	3.29333	8.84693e-05	0.000706443
AGLA015048	1.83498	0.394121	0.0016516	0.00712207
AGLA006819	1.83387	5.4557	3.98511e-06	6.15342e-05
AGLA003574	1.83334	0.493004	0.00166931	0.00718387
AGLA000024	1.83246	8.07633	1.8068e-05	0.000206339
AGLA006712	1.83168	5.02633	0.00624651	0.0209729
AGLA011895	1.83098	0.392461	0.0279509	0.0681784
AGLA005509	1.8307	3.2577	5.10065e-05	0.000459706
AGLA012864	1.83023	0.323662	0.00321215	0.01213
AGLA010745	1.82999	1.08018	0.0865097	0.166258
AGLA008746	1.82887	0.212224	0.0258597	0.0641815
AGLA009845	1.82772	3.41007	0.00015704	0.00111901
AGLA017809	1.82758	6.62221	5.44744e-05	0.000484293
AGLA005010	1.82606	2.92782	8.08633e-05	0.000658359
AGLA001488	1.82599	7.35356	0.000607532	0.00322451
AGLA010492	1.82487	0.680971	0.00152075	0.00668325
AGLA007942	1.82485	2.08371	1.93836e-05	0.000217936
AGLA003952	1.82367	5.953	5.29356e-05	0.000472179
AGLA006476	1.82238	3.9647	6.0978e-06	8.66665e-05
AGLA001416	1.82143	7.16763	2.58653e-05	0.000271681
AGLA002126	1.81921	4.31948	9.46966e-07	1.90468e-05
AGLA003874	1.81677	3.30655	0.000128216	0.000954384
AGLA002736	1.81002	7.02425	0.00893047	0.0277605
AGLA012812	1.80692	4.40019	3.32918e-05	0.000329357
AGLA010794	1.80512	6.59379	0.00176417	0.00753493
AGLA001694	1.80256	6.32973	0.0205533	0.0534762
AGLA010412	1.79957	8.75244	0.000163174	0.0011521
AGLA002936	1.799	6.18988	0.000187541	0.00127367
AGLA005810	1.79843	0.508006	0.0120744	0.0353264
AGLA019775	1.79787	4.73248	9.58523e-05	0.000752317
AGLA008657	1.79483	2.65553	0.0186604	0.0496754
AGLA001881	1.79351	1.3595	0.0107401	0.0321411
AGLA020827	1.79288	3.00079	0.0215373	0.0554088
AGLA008526	1.79056	2.25415	0.000154779	0.0011071
AGLA002981	1.79026	4.32031	1.97879e-06	3.58203e-05
AGLA003610	1.78964	1.81745	7.41861e-05	0.000616985
AGLA002487	1.7879	3.94904	0.00065092	0.00338924
AGLA005630	1.78781	3.49871	0.0117962	0.0346196
AGLA017922	1.78715	9.13791	8.8513e-05	0.000706443
AGLA002790	1.78677	0.664637	0.000734868	0.00374056
AGLA006012	1.78512	3.32901	0.0012379	0.00566316
AGLA004846	1.78437	2.353	0.063011	0.129555
AGLA006467	1.78379	5.93559	5.19109e-05	0.000465393
AGLA002097	1.78099	7.17284	6.39156e-05	0.000546938
AGLA005329	1.78088	-0.262911	0.0755932	0.1495
AGLA016408	1.77909	2.9139	0.00155337	0.00678442
AGLA016432	1.77893	3.64825	0.00350217	0.0129889
AGLA013147	1.77648	3.08826	3.57795e-06	5.63725e-05
AGLA002308	1.77409	1.49756	0.00150093	0.00660966
AGLA003384	1.77202	9.25548	0.00274046	0.0107225
AGLA011185	1.77144	4.34477	9.99015e-06	0.000127622
AGLA001454	1.7709	5.9937	8.23467e-05	0.00066703
AGLA002999	1.76714	3.53836	3.09285e-05	0.000311828
AGLA015080	1.76533	8.78596	0.000162563	0.00114879
AGLA000133	1.76506	5.25981	0.000202382	0.00135154
AGLA013438	1.76343	0.0881142	0.00263739	0.0104076
AGLA002594	1.763	5.44763	4.76297e-06	7.08451e-05
AGLA005597	1.76289	1.66149	0.0625723	0.128933
AGLA002401	1.76226	0.776876	0.00384056	0.01406
AGLA004596	1.76217	4.55311	3.31057e-05	0.000328279
AGLA016707	1.76207	3.33157	2.94551e-05	0.000299766
AGLA002782	1.76083	5.29887	0.0226418	0.0575939
AGLA013133	1.75985	2.20024	0.000106244	0.000819512
AGLA021862	1.75928	5.72507	0.00744529	0.023976
AGLA015727	1.75896	1.62563	0.0358862	0.0831148
AGLA003934	1.75719	6.3892	0.0119308	0.0349542
AGLA003395	1.75548	5.0113	1.40823e-06	2.71069e-05
AGLA001370	1.75528	0.938184	0.00392699	0.0143087
AGLA011938	1.75415	9.34861	0.000373438	0.00219421
AGLA005247	1.75331	3.96666	5.4029e-06	7.81767e-05
AGLA009614	1.75224	5.06112	0.00185854	0.00785519
AGLA018154	1.75088	3.25095	3.24424e-06	5.25433e-05
AGLA012725	1.74973	6.30931	0.00700367	0.0228607
AGLA002429	1.74673	9.61978	0.000492901	0.00271804
AGLA008654	1.74575	3.34343	0.000704184	0.00362225
AGLA018839	1.74503	5.92685	2.26919e-05	0.000245315
AGLA008249	1.74503	9.20961	0.000233625	0.00151731
AGLA013667	1.74419	3.87781	0.00058981	0.00315009
AGLA011970	1.7439	5.04141	5.59864e-06	8.07343e-05
no_feature	1.74342	17.7475	0.00052236	0.00284522
AGLA008775	1.74123	4.96049	7.04485e-07	1.4951e-05
AGLA005678	1.74115	9.2884	6.70194e-05	0.000569063
AGLA005722	1.74007	3.34524	4.82975e-06	7.1604e-05
AGLA018783	1.73896	2.34803	0.000464523	0.00260353
AGLA011569	1.73808	0.699128	0.000989926	0.00472632
AGLA006661	1.73701	2.45145	9.9808e-05	0.000776204
AGLA014847	1.73532	3.10329	8.7251e-06	0.000115448
AGLA001302	1.73432	4.62412	3.88971e-06	6.05044e-05
AGLA016530	1.73392	9.36801	0.000309841	0.00189105
AGLA002615	1.7339	3.24192	0.000481287	0.00266761
AGLA000121	1.73381	4.33901	8.50769e-06	0.000113454
AGLA008977	1.73375	4.42701	6.42807e-05	0.000548546
ambiguous	1.73315	15.4037	0.000195898	0.00132278
AGLA006823	1.7318	3.46967	9.33909e-05	0.000737762
AGLA009324	1.73171	9.20045	0.000275249	0.00173208
AGLA021319	1.73111	4.9675	1.72315e-06	3.18016e-05
AGLA002101	1.72888	4.07277	2.28741e-06	3.99615e-05
AGLA003414	1.72872	1.53135	0.00234284	0.00946931
AGLA015884	1.72645	6.43987	2.88464e-05	0.000297074
AGLA013336	1.72571	1.48991	0.00269013	0.0105716
AGLA016190	1.72497	4.82987	4.07512e-05	0.000384049
AGLA019382	1.72404	7.99852	0.000345024	0.00205277
AGLA002689	1.72295	3.59111	0.000102308	0.000792024
AGLA010532	1.71986	2.90386	0.000689219	0.00355818
AGLA005997	1.7198	6.09752	0.000142205	0.00103144
AGLA012219	1.71967	2.32723	0.00327601	0.0122988
AGLA001972	1.71767	9.39765	0.000488621	0.00270123
AGLA013861	1.71686	0.338934	0.0127726	0.0369748
AGLA016643	1.71675	9.05397	0.000137577	0.00100732
AGLA001412	1.71448	5.10589	0.00595182	0.0200706
AGLA009135	1.70989	3.8447	6.1017e-06	8.66665e-05
AGLA013201	1.70933	5.22014	4.30908e-05	0.000402875
AGLA010136	1.70909	8.58878	0.000212515	0.00141036
AGLA002988	1.70673	2.10475	0.000181944	0.00124737
AGLA000743	1.70598	9.32502	0.00070181	0.00361441
AGLA002086	1.70567	4.52843	0.000175541	0.00121919
AGLA002800	1.70251	4.99845	1.99838e-05	0.000222542
AGLA019293	1.70133	3.35861	0.000642733	0.00336606
AGLA005524	1.7012	2.57489	4.07236e-05	0.000384049
AGLA008943	1.69831	4.40614	1.24146e-06	2.41702e-05
AGLA008531	1.69831	1.36242	5.07431e-05	0.000457818
AGLA014040	1.69798	6.49533	0.00016004	0.00113468
AGLA010397	1.69631	6.77252	0.000149527	0.00107447
AGLA013571	1.69392	5.49318	0.0189637	0.0502471
AGLA021762	1.69345	3.29408	5.73069e-06	8.22204e-05
AGLA012284	1.69221	3.98975	0.000720491	0.00368386
AGLA016085	1.69177	3.06155	3.13513e-05	0.000314919
AGLA002120	1.69139	2.6056	0.000600702	0.00319623
AGLA007774	1.6884	3.56059	1.82044e-05	0.00020734
AGLA003304	1.68753	3.338	1.45167e-05	0.000172739
AGLA020419	1.68724	9.2041	0.000140835	0.00102598
AGLA020962	1.68626	10.2541	0.000181207	0.00124331
AGLA003780	1.68531	0.612195	0.00487055	0.0170389
AGLA009048	1.68376	4.5493	6.88859e-05	0.000580854
AGLA010403	1.68368	4.9151	9.82221e-05	0.000767377
AGLA017119	1.68291	1.50209	0.00206204	0.00852055
AGLA004078	1.68138	6.34781	5.93328e-05	0.000518811
AGLA001739	1.67937	2.45264	0.0040196	0.0146149
AGLA002216	1.67787	4.81852	5.03052e-06	7.37925e-05
AGLA006675	1.67774	4.45024	5.21989e-05	0.000466991
AGLA001428	1.67737	7.27468	0.000201291	0.00134743
AGLA007883	1.67635	7.34931	0.000559461	0.00301641
AGLA009885	1.67459	1.00202	0.0021535	0.00881689
AGLA002258	1.67449	6.11134	0.000202133	0.00135094
AGLA010139	1.67167	3.59454	7.94732e-05	0.000650152
AGLA014189	1.67059	8.87142	0.000337362	0.0020199
AGLA000003	1.66891	1.61238	0.000560509	0.0030184
AGLA005032	1.66663	7.52714	0.00177688	0.00757019
AGLA007749	1.66657	8.33851	0.000261126	0.00165672
AGLA010982	1.66639	4.43441	8.50898e-05	0.000684904
AGLA010443	1.66635	4.63965	9.64708e-05	0.000756473
AGLA014978	1.66583	9.33622	0.000253298	0.0016167
AGLA008248	1.66546	7.88695	0.000238312	0.00154187
AGLA002388	1.66494	4.65087	1.61433e-05	0.000189444
AGLA020653	1.66418	8.57505	0.000283554	0.00177519
AGLA011268	1.66252	0.0594931	0.00605621	0.0203822
AGLA011091	1.66205	7.71223	0.000420848	0.00241604
AGLA009166	1.66169	2.91553	0.000434649	0.00247711
AGLA021706	1.66127	6.02037	8.88399e-05	0.000708388
AGLA010645	1.65976	0.911303	0.094678	0.178806
AGLA009704	1.65951	6.35444	6.0004e-05	0.000523068
AGLA014721	1.65865	5.61307	0.000109375	0.000841378
AGLA003375	1.65818	8.08081	0.000469709	0.00262395
AGLA016928	1.65786	5.95767	0.000447582	0.00253193
AGLA019227	1.65731	5.44803	0.000325278	0.00196973
AGLA009343	1.65621	0.619594	0.0144883	0.0408709
AGLA017441	1.65619	2.71717	0.000281677	0.00176604
AGLA014903	1.65535	5.11095	1.3189e-05	0.000159423
AGLA005853	1.65492	2.94063	0.000119663	0.000899562
AGLA017925	1.6544	5.64021	0.000119949	0.00089995
AGLA014982	1.65282	3.90911	3.29828e-05	0.000327444
AGLA000750	1.65162	3.18076	0.00742847	0.0239309
AGLA007011	1.64931	7.74661	0.000244928	0.00157713
AGLA006788	1.6481	4.29048	3.49925e-05	0.000342596
AGLA000925	1.64709	5.56202	8.61514e-05	0.000690835
AGLA001235	1.64447	7.72755	0.000176656	0.00122493
AGLA010179	1.64335	6.88088	0.00104712	0.00495766
AGLA021548	1.64272	0.352902	0.0111321	0.0331538
AGLA017389	1.64185	4.55038	2.68711e-05	0.000279828
AGLA012439	1.64062	7.95311	0.120626	0.216334
AGLA016016	1.63949	7.25976	7.96364e-05	0.000650237
AGLA017806	1.63877	5.22922	0.00144939	0.00642929
AGLA007690	1.63817	7.74055	0.000494092	0.00272087
AGLA003352	1.6362	4.91079	1.30809e-05	0.000158537
AGLA021591	1.63562	2.67927	5.11378e-05	0.000459916
AGLA010336	1.63205	1.14958	0.00123807	0.00566316
AGLA018152	1.63151	2.58204	0.000145065	0.00104548
AGLA009847	1.63067	2.47797	0.000167231	0.00117296
AGLA013244	1.63011	2.46545	0.0479965	0.104519
AGLA018259	1.62934	-0.232929	0.115166	0.208211
AGLA000036	1.62715	0.615799	0.00127233	0.00578876
AGLA002095	1.62552	6.61129	0.000149165	0.00107278
AGLA013826	1.62504	2.74727	0.000199752	0.00134029
AGLA014883	1.62371	5.77317	0.000274401	0.00172933
AGLA005225	1.62363	0.76422	0.000841543	0.00416028
AGLA016039	1.62305	3.42494	0.000510843	0.00279322
AGLA005983	1.62283	4.60296	0.000238972	0.00154379
AGLA006033	1.62184	8.02199	0.000365333	0.00215639
AGLA001077	1.62174	2.43433	9.55943e-05	0.000750985
AGLA009523	1.62147	6.45292	0.000743845	0.00377378
AGLA019649	1.62115	8.4665	0.000906472	0.00442027
AGLA003768	1.62085	1.53525	0.000287361	0.00178849
AGLA013186	1.62083	5.19783	0.00279587	0.0108812
AGLA006495	1.6195	8.78599	0.00144538	0.00641487
AGLA009269	1.61923	4.0355	2.08754e-06	3.73125e-05
AGLA016800	1.61886	1.1604	0.00202716	0.00840911
AGLA007859	1.61804	1.31286	0.0736475	0.146469
AGLA004262	1.61707	7.98512	0.00106684	0.00503702
AGLA007268	1.61598	7.27571	0.000272558	0.001719
AGLA004228	1.61558	4.27867	1.47973e-05	0.000175341
AGLA016216	1.61537	7.75937	0.00045672	0.00256944
AGLA011356	1.6146	5.8651	0.00023066	0.00150611
AGLA001324	1.61437	0.836253	0.00153728	0.00673837
AGLA007956	1.61432	3.8108	0.000154424	0.00110593
AGLA020270	1.61331	1.64846	0.0170526	0.0463958
AGLA021467	1.61324	1.26945	0.0282483	0.0687856
AGLA007658	1.61234	5.23268	6.21515e-05	0.00053575
AGLA020609	1.6118	6.2424	0.00107147	0.00505044
AGLA018386	1.60997	7.11876	0.000266023	0.00168027
AGLA002433	1.60925	6.36755	0.00053868	0.0029173
AGLA002376	1.60872	2.71746	0.000143984	0.0010408
AGLA011570	1.6068	1.68987	0.000330395	0.0019908
AGLA020336	1.6066	4.01921	8.63937e-06	0.000114948
AGLA012523	1.6064	4.5569	3.96844e-06	6.13881e-05
AGLA000927	1.605	6.498	0.000434688	0.00247711
AGLA020604	1.60423	5.36623	2.21796e-05	0.000241309
AGLA005315	1.60294	10.3269	0.000986789	0.00471663
AGLA007091	1.59956	4.15041	0.000477905	0.0026544
AGLA012708	1.5995	4.06489	0.000263138	0.00166531
AGLA012761	1.59656	10.8581	0.0139655	0.0396591
AGLA005614	1.59649	4.7851	1.03036e-05	0.000130777
AGLA012752	1.59546	0.791353	0.00199385	0.00829113
AGLA005227	1.59451	4.15336	2.98742e-06	4.91625e-05
AGLA002812	1.59295	4.78015	1.9751e-05	0.000221399
AGLA000167	1.59196	4.1802	4.69902e-06	7.00163e-05
AGLA004913	1.58928	0.672959	0.0444151	0.0984328
AGLA005267	1.58598	4.65386	2.09405e-05	0.000230481
AGLA008093	1.58536	1.68667	0.00112512	0.00524524
AGLA012985	1.5852	4.38129	1.32111e-05	0.000159433
AGLA017635	1.58515	6.97663	0.000632412	0.00332737
AGLA012494	1.58374	4.53725	0.00404432	0.0146859
AGLA011096	1.58157	3.42349	0.00458937	0.0162355
AGLA001234	1.57833	1.23612	0.00737345	0.0237987
AGLA020307	1.57827	2.91639	2.19364e-05	0.00023989
AGLA001815	1.57811	3.24742	0.000179973	0.00123884
AGLA001917	1.57772	9.4459	0.00868119	0.0270746
AGLA006245	1.57715	0.939141	0.101604	0.188784
AGLA014438	1.57547	2.77223	0.000897654	0.0043867
AGLA002321	1.57526	1.6334	0.00085739	0.00421901
AGLA021455	1.57521	3.54759	6.87397e-05	0.000580196
AGLA012763	1.57508	12.8121	0.00171946	0.00736614
AGLA013575	1.5746	5.59702	0.0211039	0.054575
AGLA014241	1.57313	3.9353	4.02602e-06	6.18864e-05
AGLA015298	1.57274	5.39119	0.000163977	0.00115681
AGLA003475	1.57106	4.38589	9.24161e-05	0.000732101
AGLA009549	1.571	3.47828	2.8402e-05	0.000293283
AGLA010098	1.5705	8.72714	0.00319845	0.0120875
AGLA016590	1.56828	4.33002	3.54903e-05	0.000346275
AGLA003067	1.56783	1.83747	0.0119025	0.0349028
AGLA008764	1.56778	6.68445	0.000748732	0.00379179
AGLA000379	1.56699	6.57941	0.000154978	0.0011071
AGLA003006	1.56224	9.31782	0.000771364	0.0038787
AGLA002273	1.56142	5.44455	0.000237508	0.00153901
AGLA011050	1.55973	5.35073	9.28877e-05	0.000734469
AGLA016308	1.5592	5.67823	0.000176849	0.00122513
AGLA013010	1.55917	3.38823	6.42172e-05	0.000548546
AGLA013478	1.55715	8.09605	0.000632779	0.00332737
AGLA012657	1.55696	3.52575	0.00761031	0.0243549
AGLA016318	1.55615	1.8278	0.00158123	0.00688119
AGLA001493	1.5561	5.66676	0.000304839	0.00186722
AGLA003734	1.55331	5.54643	7.3576e-05	0.00061371
AGLA007619	1.552	4.33014	8.15907e-06	0.000109755
AGLA003557	1.55193	1.64227	0.00269759	0.0105912
AGLA001405	1.54961	3.44132	0.00131352	0.00592861
AGLA001741	1.54561	3.04051	0.023602	0.0594275
AGLA002480	1.54545	8.77957	0.0973818	0.18269
AGLA014439	1.54494	4.11544	0.00937299	0.0288098
AGLA018339	1.54487	1.07793	0.0412704	0.0930636
AGLA016730	1.54483	11.0039	0.104271	0.192605
AGLA002943	1.54351	5.90483	0.000136605	0.00100279
AGLA007452	1.54294	-0.0360932	0.0163781	0.0449355
AGLA015731	1.54256	0.159482	0.0485402	0.105473
AGLA004991	1.54241	6.27868	0.000664787	0.003453
AGLA003267	1.54205	-0.156488	0.167412	0.278876
AGLA011338	1.54137	2.37845	0.000119688	0.000899562
AGLA014410	1.54118	3.52266	0.000256923	0.00163493
AGLA009128	1.53954	4.0144	3.02607e-05	0.000306498
AGLA008620	1.53914	4.37967	1.93909e-05	0.000217936
AGLA008279	1.53768	6.18748	0.000332116	0.00199692
AGLA007623	1.5365	7.56399	0.000597905	0.00318733
AGLA011342	1.53626	3.49061	0.0759717	0.150039
AGLA016376	1.53623	7.79136	0.0128857	0.0372264
AGLA001695	1.5359	4.57005	0.000100857	0.000782931
AGLA012011	1.53529	4.02644	5.29453e-05	0.000472179
AGLA001457	1.53421	-0.303561	0.136273	0.237877
AGLA017750	1.53295	0.817117	0.0432599	0.0966786
AGLA012876	1.53112	2.04187	0.000497355	0.00273529
AGLA013668	1.53037	6.6489	0.00103477	0.00491012
AGLA017002	1.5293	14.5781	0.00721964	0.0234177
AGLA018480	1.52707	0.890368	0.0171401	0.0465756
AGLA016606	1.5247	3.26176	2.37733e-05	0.00025474
AGLA012874	1.52347	0.134509	0.00631495	0.0211306
AGLA013139	1.51863	6.36317	0.0232992	0.0588714
AGLA013925	1.51729	7.39605	0.00189649	0.00797593
AGLA004086	1.51569	7.42515	0.00170469	0.00732132
AGLA008874	1.5154	8.36187	0.0495019	0.107129
AGLA007170	1.5139	2.99547	0.00328731	0.0123228
AGLA000217	1.51359	2.78163	4.89773e-05	0.000444716
AGLA006755	1.51293	6.02761	0.0146812	0.0412781
AGLA009515	1.51277	4.76551	1.67718e-05	0.000194406
AGLA005782	1.51162	2.99766	0.0207427	0.0538669
AGLA001010	1.50998	0.573416	0.0228471	0.0579556
AGLA005479	1.50861	2.17955	0.0343919	0.0805634
AGLA019943	1.50842	2.69763	0.000258862	0.00164481
AGLA019288	1.50778	1.5996	0.00137742	0.00614952
AGLA013456	1.50623	6.00426	0.000173188	0.00120481
AGLA005022	1.50523	3.09834	0.0580448	0.121637
AGLA010127	1.50455	6.42473	0.00609045	0.0204651
AGLA009699	1.50445	0.0419345	0.293124	0.427696
AGLA013435	1.50224	1.23568	0.00155884	0.00680484
AGLA009188	1.50203	1.80444	0.0011423	0.00530206
AGLA006736	1.50159	3.31425	6.83827e-05	0.00057833
AGLA012754	1.50099	3.00207	0.000431992	0.0024667
AGLA005005	1.50054	4.98486	0.000306758	0.00187627
AGLA011620	1.50024	3.13567	0.000764602	0.00385153
AGLA017127	1.49805	6.31816	0.000263263	0.00166531
AGLA014170	1.49684	9.18372	0.00162707	0.00704483
AGLA013784	1.4955	4.26834	1.68004e-05	0.000194473
AGLA016975	1.4947	7.80857	0.0121728	0.0355653
AGLA012706	1.49296	1.22774	0.0686256	0.138423
AGLA016041	1.49027	1.5318	0.0128531	0.0371574
AGLA008881	1.48989	8.68105	0.00241081	0.00968879
AGLA001578	1.48928	8.23233	0.00110059	0.0051563
AGLA001939	1.48886	3.68134	0.000328507	0.00198363
AGLA000784	1.48714	3.48078	0.000948341	0.00457138
AGLA012938	1.48591	3.88653	0.129565	0.228606
AGLA006813	1.48576	6.86278	0.000877435	0.0043052
AGLA007676	1.4855	4.69313	0.0069865	0.0228282
AGLA008140	1.48509	9.16268	0.00109502	0.00513585
AGLA018225	1.48357	2.13627	0.00663057	0.0218909
AGLA003740	1.48131	3.90481	3.69227e-05	0.000354959
AGLA004657	1.48123	2.84657	0.00292685	0.0112412
AGLA015869	1.48021	5.03718	0.000177117	0.00122513
AGLA005156	1.47842	9.07276	0.000957846	0.00460936
AGLA015767	1.4771	0.645219	0.0346253	0.0809764
AGLA010455	1.47534	3.738	0.0159608	0.0440461
AGLA000633	1.47367	2.08765	0.000559376	0.00301641
AGLA008929	1.47323	5.00906	0.000291542	0.00180922
AGLA014657	1.47308	2.63677	0.000643073	0.00336606
AGLA013676	1.4725	0.531462	0.00725757	0.0234981
AGLA020848	1.47232	4.80761	8.54843e-05	0.00068678
AGLA004092	1.47194	6.11936	0.00321962	0.0121475
AGLA020654	1.47192	2.83158	0.000110809	0.00084927
AGLA007507	1.46989	3.32982	0.00128959	0.00585563
AGLA000307	1.46843	6.23698	0.000670104	0.00347317
AGLA000793	1.46799	4.68201	3.8403e-05	0.000365064
AGLA002969	1.46788	2.52875	0.00031706	0.00192749
AGLA002985	1.46766	8.25124	0.00130368	0.00589986
AGLA004974	1.46676	1.18356	0.00332683	0.0124416
AGLA005309	1.46648	10.5515	0.00630499	0.0211276
AGLA001467	1.46509	0.608754	0.0158946	0.0439237
AGLA017753	1.46486	8.77914	0.000751207	0.00380206
AGLA002535	1.4645	9.29633	0.00148853	0.00657548
AGLA016538	1.45931	2.64754	0.000437058	0.00248493
AGLA006890	1.45926	4.13686	0.000408173	0.0023576
AGLA008642	1.45919	6.71434	0.000477457	0.0026544
AGLA013629	1.45689	4.15994	0.000790397	0.00394599
AGLA020649	1.45563	6.24586	0.00307149	0.011687
AGLA009144	1.45511	3.29168	0.000386337	0.00226063
AGLA012872	1.45483	0.323724	0.00975859	0.0297691
AGLA015892	1.45405	1.93808	0.0967506	0.181953
AGLA003148	1.45142	3.75508	8.36207e-05	0.000674995
AGLA018812	1.45001	1.3406	0.00640405	0.0213557
AGLA006162	1.44833	6.44335	0.00181447	0.00769951
AGLA001636	1.44827	2.86033	0.000245855	0.00157986
AGLA000298	1.44785	-0.135972	0.0154866	0.0430589
AGLA006757	1.44764	4.36192	0.000134226	0.000987887
AGLA008926	1.44632	0.016197	0.0327622	0.0773851
AGLA002616	1.44547	5.91287	0.000516271	0.00281604
AGLA009751	1.44485	8.92534	0.0021046	0.00867117
AGLA015671	1.44425	8.84107	0.00155262	0.00678442
AGLA011127	1.44403	3.1444	0.00407012	0.014767
AGLA012195	1.44398	0.167903	0.0329199	0.0776496
AGLA007215	1.44367	4.01225	0.0149566	0.0418588
AGLA007493	1.44172	1.19112	0.00726977	0.0235176
AGLA002938	1.44147	3.10363	0.000427354	0.00244515
AGLA021389	1.44142	2.38054	0.000477967	0.0026544
AGLA005818	1.44034	2.08476	0.00125541	0.00573018
AGLA021805	1.43911	7.12311	0.00134964	0.00606627
AGLA019327	1.43906	3.48512	8.15669e-05	0.000662186
AGLA018213	1.43588	5.48486	0.104659	0.19307
AGLA011747	1.43558	6.0291	0.000502701	0.00275842
AGLA003248	1.43497	6.71164	0.00947208	0.0290514
AGLA000522	1.4349	4.12962	0.00105049	0.00497085
AGLA017692	1.43164	5.2556	0.000455189	0.00256559
AGLA017634	1.43081	5.26837	0.0209999	0.0544053
AGLA003494	1.42955	9.58259	0.00304398	0.011602
AGLA004043	1.42893	5.58129	0.000413728	0.00238321
AGLA012783	1.42884	9.11345	0.00322158	0.0121495
AGLA006557	1.42777	9.57553	0.00311261	0.0118138
AGLA012375	1.42767	9.29116	0.00373586	0.0137121
AGLA006634	1.42607	1.61827	0.0534279	0.114241
AGLA003942	1.42238	6.18515	0.00419911	0.0151446
AGLA015588	1.42228	7.4074	0.000705491	0.00362647
AGLA007638	1.4222	0.469957	0.00745032	0.0239831
AGLA021750	1.42125	3.85955	3.732e-05	0.000357825
AGLA009623	1.42118	1.54847	0.00210197	0.00866451
AGLA005348	1.42117	4.84249	6.19469e-05	0.000535524
AGLA014192	1.42107	3.03572	0.000302981	0.00185986
AGLA001756	1.42077	3.52547	0.000403228	0.00233643
AGLA012491	1.41971	5.59965	0.000631928	0.00332701
AGLA001919	1.41896	5.80635	0.000609601	0.00323347
AGLA007413	1.41881	10.1086	0.0373687	0.0857192
AGLA008843	1.4187	2.52909	0.000477717	0.0026544
AGLA021223	1.41857	5.23161	0.000352428	0.00208661
AGLA005811	1.41754	6.18394	0.000614853	0.00325321
AGLA008602	1.41613	9.68331	0.063852	0.130936
AGLA000061	1.41581	3.65456	0.000156964	0.00111901
AGLA009011	1.41469	9.17575	0.00412662	0.0149528
AGLA002477	1.41402	4.54238	0.192435	0.311381
AGLA000830	1.41325	1.5355	0.0189159	0.0501985
AGLA002179	1.41281	7.32239	0.0017117	0.00734027
AGLA011677	1.41257	9.08846	0.0025032	0.0100081
AGLA001376	1.41116	7.52631	0.000587029	0.00313721
AGLA011914	1.40825	2.40315	0.00180797	0.00767576
AGLA001118	1.40824	3.52922	2.92551e-05	0.000298803
AGLA019379	1.40767	-0.396934	0.0966098	0.181728
AGLA007947	1.40737	7.49297	0.00197997	0.00824551
AGLA006612	1.40577	4.68523	0.0035405	0.0130854
AGLA009756	1.40559	4.00279	7.47269e-05	0.000619665
AGLA019778	1.40448	8.39037	0.00413871	0.0149839
AGLA010348	1.40446	3.99614	7.40836e-05	0.000616985
AGLA018153	1.40387	5.18091	0.000129518	0.000960717
AGLA006647	1.40335	1.88528	0.0104024	0.0312954
AGLA006654	1.40284	6.29764	0.00857141	0.026801
AGLA001659	1.3997	2.73592	0.000944353	0.0045549
AGLA015175	1.3994	2.59706	0.00192379	0.00805887
AGLA019305	1.39852	3.05646	0.0571278	0.120225
AGLA014878	1.39643	10.2166	0.00261472	0.0103518
AGLA015784	1.39451	3.59635	0.000365481	0.00215639
AGLA013190	1.39317	-0.136139	0.0416159	0.0935697
AGLA018323	1.39244	3.50446	0.000112684	0.000857408
AGLA010413	1.39217	3.83627	0.000233004	0.0015154
AGLA006300	1.39201	0.182864	0.0328054	0.0774439
AGLA019432	1.39143	5.0968	0.000606143	0.00321914
AGLA005369	1.39096	8.98448	0.00469734	0.0165213
AGLA016923	1.39091	0.305339	0.00652725	0.0216675
AGLA001201	1.39058	4.68557	0.000114416	0.00086838
AGLA009317	1.38754	8.01304	0.00711369	0.023127
AGLA002161	1.38666	5.89906	0.000616311	0.0032589
AGLA002979	1.3861	4.81643	0.000132955	0.000979375
AGLA002935	1.38445	3.03045	0.000168781	0.00117994
AGLA003565	1.384	8.75548	0.00112807	0.00525472
alignment_not_unique	1.38275	16.3735	0.00525094	0.0181385
AGLA021579	1.38192	4.41902	0.00116767	0.00540507
AGLA000275	1.38097	7.14439	0.00447832	0.0159354
AGLA005012	1.3802	4.64552	0.00627453	0.0210503
AGLA006936	1.37872	11.1043	0.00205175	0.00849041
AGLA014061	1.37825	3.78322	0.0174818	0.0473153
AGLA016799	1.37765	3.17854	0.000176988	0.00122513
AGLA015549	1.37692	4.58631	7.06224e-05	0.000592559
AGLA012791	1.37525	7.50776	0.0011992	0.00552396
AGLA013300	1.3747	0.145129	0.300645	0.434792
AGLA013648	1.37374	1.76324	0.0121135	0.0354041
AGLA020106	1.37297	8.91792	0.00264381	0.0104282
AGLA000508	1.37174	8.26967	0.0155878	0.0432695
AGLA019764	1.37102	4.08404	9.7644e-05	0.000763943
AGLA013460	1.37086	3.89915	0.000768765	0.00386792
AGLA014126	1.37081	1.29216	0.0290827	0.0703541
AGLA002324	1.37073	6.94759	0.00280122	0.0108888
AGLA011668	1.37056	3.67049	0.00056119	0.00301999
AGLA017094	1.3694	0.75558	0.019051	0.0504167
AGLA014407	1.36934	9.2227	0.00827505	0.0260082
AGLA002239	1.36818	5.94677	0.00514767	0.0178324
AGLA002591	1.36768	1.85849	0.00339436	0.0126608
AGLA003897	1.36676	5.30282	0.0214023	0.0551468
AGLA004956	1.36632	5.55324	0.00845501	0.0264955
AGLA002322	1.36577	5.10076	0.000118696	0.000895174
AGLA008208	1.36559	2.15172	0.000577521	0.00309808
AGLA017699	1.36555	5.78844	0.00131788	0.00594197
AGLA022016	1.36387	4.37697	0.000144473	0.00104344
AGLA000553	1.36201	3.45446	0.340279	0.47758
AGLA020896	1.36198	0.63226	0.014963	0.0418628
AGLA000060	1.36183	8.55194	0.0401787	0.0910199
AGLA000912	1.36076	4.65461	0.00272703	0.010692
AGLA002636	1.3605	3.3533	0.0016417	0.00709375
AGLA006480	1.35922	4.5175	0.000326834	0.00197493
AGLA009709	1.359	4.00187	3.7347e-05	0.000357825
AGLA017875	1.3588	1.17226	0.00534198	0.0184156
AGLA003751	1.35666	4.75533	0.000130175	0.00096307
AGLA009604	1.35545	3.58056	0.000112769	0.000857408
AGLA019710	1.35543	1.86891	0.00224164	0.00912529
AGLA006929	1.35533	0.893419	0.00740684	0.0238793
AGLA009070	1.35486	4.54544	0.000209621	0.00139473
AGLA010142	1.35475	5.01094	0.00579592	0.0196637
AGLA000026	1.35332	7.13161	0.00206499	0.00852861
AGLA014901	1.35313	2.6752	0.013102	0.0377103
AGLA000939	1.35287	0.309757	0.0733844	0.146116
AGLA019337	1.35255	4.64998	0.00423384	0.0152504
AGLA013457	1.35192	7.59948	0.0252227	0.0628931
AGLA021827	1.35143	5.53987	0.000960964	0.00461914
AGLA013890	1.35101	3.87653	0.00219359	0.00895111
AGLA012041	1.34878	1.50266	0.00142098	0.00631647
AGLA005326	1.34689	3.21009	0.000963006	0.00462634
AGLA000349	1.34615	4.86255	0.00012202	0.000914665
AGLA016708	1.34583	3.41083	0.000218584	0.00144052
AGLA015182	1.34468	1.86245	0.00236189	0.00954178
AGLA000059	1.34462	0.586059	0.110145	0.20114
AGLA001957	1.34293	2.89077	0.00390283	0.0142451
AGLA001987	1.34284	0.0044739	0.0818004	0.159149
AGLA003491	1.34263	7.16857	0.0088101	0.0274364
AGLA001992	1.34171	3.98052	0.00056639	0.00304605
AGLA009760	1.34128	5.0725	0.000925846	0.00448539
AGLA008854	1.34036	0.963122	0.0263349	0.0650385
AGLA009784	1.33899	3.69921	0.000598562	0.00318883
AGLA008678	1.33812	3.05607	0.00054566	0.00295135
AGLA008424	1.33792	3.9056	0.000198696	0.00133426
AGLA016289	1.33738	3.5883	0.000216207	0.00143039
AGLA014002	1.33492	7.01758	0.02697	0.066395
AGLA005886	1.33413	1.19467	0.076251	0.150346
AGLA002343	1.33413	2.33624	0.053662	0.114655
AGLA012861	1.33279	2.13357	0.000918579	0.00446332
AGLA006349	1.33185	3.80525	0.000376168	0.0022072
AGLA011513	1.3299	6.64967	0.00232823	0.00942369
AGLA016153	1.32882	7.74801	0.003346	0.0124968
AGLA007251	1.32712	4.95835	0.000754098	0.00381216
AGLA003430	1.32649	7.71478	0.00309238	0.0117508
AGLA003864	1.32639	9.27645	0.0210391	0.0544572
AGLA021565	1.32618	5.34663	0.00033671	0.00201741
AGLA000468	1.32596	4.34973	0.000528629	0.00286835
AGLA008457	1.32521	0.188532	0.115205	0.208236
AGLA021556	1.32507	3.51134	0.000223365	0.00146522
AGLA016536	1.32485	3.06508	0.000944387	0.0045549
AGLA010401	1.32471	3.11139	0.000960805	0.00461914
AGLA018239	1.32431	7.10094	0.00213165	0.00875824
AGLA000418	1.32403	4.13121	0.000356987	0.00211213
AGLA010697	1.3221	8.80899	0.00418749	0.0151091
AGLA000972	1.32208	1.80349	0.00654648	0.0217006
AGLA014789	1.31982	3.9048	0.00112447	0.00524524
AGLA018402	1.31759	3.33665	0.000221035	0.00145436
AGLA008143	1.31725	4.21434	0.00017333	0.00120482
AGLA005850	1.31575	5.554	0.000756864	0.0038216
AGLA008613	1.31546	5.57922	0.0243045	0.0609438
AGLA008740	1.31491	1.51139	0.0543696	0.115471
AGLA010019	1.3133	3.04311	0.000684633	0.00353665
AGLA007604	1.31329	2.60619	0.000427221	0.00244515
AGLA006939	1.31267	6.26878	0.00111396	0.0052132
AGLA009713	1.31223	3.09688	0.126316	0.224083
AGLA019637	1.31089	5.90788	0.00265242	0.0104573
AGLA006638	1.30932	4.43903	0.00018511	0.00126499
AGLA003757	1.30869	2.30856	0.0011208	0.0052337
AGLA010594	1.30864	10.2381	0.137845	0.239834
AGLA015709	1.30593	5.50207	0.000787186	0.00393963
AGLA006164	1.30471	4.07815	0.000284467	0.00177829
AGLA018383	1.30461	4.92608	0.000400436	0.00232553
AGLA002026	1.3037	3.21128	0.000321406	0.00195044
AGLA001808	1.3031	2.25815	0.0194001	0.0511368
AGLA010520	1.30157	3.00387	0.00382068	0.0139993
AGLA005739	1.30071	5.85924	0.00505896	0.017568
AGLA001259	1.30049	4.46811	0.00079124	0.00394599
AGLA019569	1.29974	1.51869	0.0108205	0.0323362
AGLA015915	1.29884	4.71029	0.000590744	0.00315311
AGLA004499	1.29846	1.50586	0.00311443	0.0118138
AGLA006337	1.29701	4.76597	0.00751167	0.0241412
AGLA013006	1.29687	2.91309	0.00280231	0.0108888
AGLA001466	1.29648	2.13269	0.232983	0.360208
AGLA012420	1.29612	5.63502	0.00171481	0.00734991
AGLA003009	1.2959	2.92441	0.000848882	0.00418441
AGLA018811	1.29522	0.942904	0.00766419	0.0244955
AGLA001984	1.29503	0.039065	0.0629273	0.129445
AGLA003191	1.29425	7.91894	0.00862906	0.0269392
AGLA008878	1.29305	3.1036	0.00815088	0.0257129
AGLA006720	1.29284	3.78693	0.00137014	0.00612244
AGLA008236	1.292	2.04255	0.0540845	0.115182
AGLA008122	1.29039	4.51737	0.000396569	0.0023078
AGLA010156	1.28887	5.5743	0.00247331	0.00989791
AGLA009730	1.28785	2.05551	0.00163875	0.00708773
AGLA009533	1.2875	0.423745	0.0116191	0.0342595
AGLA009630	1.28741	4.28617	0.0147317	0.0413783
AGLA006646	1.28627	3.76363	0.00041435	0.00238518
AGLA016406	1.2855	2.61151	0.054033	0.115144
AGLA009701	1.28548	5.49315	0.00159879	0.00694004
AGLA001343	1.28529	4.59111	0.000560539	0.0030184
AGLA002012	1.28448	2.81365	0.000570047	0.00305991
AGLA003661	1.28422	4.42843	0.000255673	0.00162941
AGLA012030	1.28347	6.41324	0.00141075	0.0062841
AGLA005132	1.28311	2.27041	0.000833983	0.00413251
AGLA018522	1.28273	-0.38644	0.141298	0.24464
AGLA004460	1.28252	9.28674	0.0231039	0.0584677
AGLA011346	1.28066	7.8637	0.00370748	0.0136315
AGLA002455	1.2801	1.52548	0.0757163	0.149639
AGLA020498	1.27955	8.51516	0.0072119	0.0234016
AGLA014463	1.27939	0.283338	0.0604824	0.125662
AGLA004047	1.27928	4.35184	0.000793376	0.00395433
AGLA016352	1.27903	2.35485	0.0024024	0.00966414
AGLA002387	1.27889	5.65897	0.00840962	0.0263629
AGLA006764	1.27861	4.40503	0.000939667	0.00454244
AGLA016212	1.27651	2.54041	0.0621908	0.128334
AGLA019711	1.27477	3.84336	0.000822881	0.00408702
AGLA015076	1.27454	2.01906	0.00631406	0.0211306
AGLA016087	1.27374	4.57891	0.00347959	0.0129164
AGLA012723	1.27343	5.17645	0.0368893	0.0848319
AGLA009746	1.27319	0.952064	0.0413748	0.0932
AGLA013551	1.27265	0.907534	0.0404164	0.0914529
AGLA017631	1.26928	4.43598	0.000495229	0.00272536
AGLA006189	1.26866	3.40696	0.000647	0.00337917
AGLA003495	1.26788	12.7242	0.00891303	0.0277164
AGLA020939	1.2678	3.5276	0.000185413	0.00126605
AGLA009647	1.26639	5.65341	0.00280471	0.0108911
AGLA005813	1.26636	0.366971	0.0356801	0.0827381
AGLA012863	1.26585	3.57824	0.000329538	0.00198704
AGLA010927	1.26534	8.49875	0.00642499	0.0213949
AGLA012531	1.26448	7.53685	0.0139499	0.0396543
AGLA001902	1.26334	4.99708	0.000696771	0.00359499
AGLA007829	1.26253	5.50053	0.00444321	0.015837
AGLA003014	1.26178	0.69901	0.0663575	0.135058
AGLA006115	1.26154	3.26809	0.00164927	0.00711654
AGLA010376	1.26153	5.33368	0.00130535	0.00590366
AGLA012589	1.26103	3.75226	0.00150507	0.00662105
AGLA011092	1.26032	9.48271	0.00296567	0.0113555
AGLA011124	1.25951	5.96167	0.00162445	0.00703706
AGLA013515	1.25753	3.48906	0.000826873	0.00410045
AGLA001472	1.2575	4.78347	0.000623147	0.00328892
AGLA015628	1.2554	4.23684	0.00189022	0.00796138
AGLA013171	1.25401	5.62103	0.00351229	0.0130094
AGLA021397	1.2536	7.03918	0.00271738	0.010659
AGLA008568	1.25344	-0.107929	0.193346	0.312439
AGLA013221	1.25319	6.27599	0.00149613	0.00659701
AGLA007296	1.25194	8.85965	0.0188066	0.0499708
AGLA014065	1.25103	1.74769	0.00300294	0.0114827
AGLA003868	1.24954	7.61489	0.00402903	0.0146366
AGLA012231	1.24944	-0.341971	0.206575	0.329251
AGLA019404	1.24601	3.08505	0.00386422	0.0141345
AGLA000562	1.24541	1.88763	0.00516491	0.0178776
AGLA006214	1.24537	10.1902	0.00724306	0.0234669
AGLA004493	1.24508	8.32026	0.0844516	0.163039
AGLA000770	1.24396	2.18733	0.00665917	0.0219768
AGLA002079	1.24368	4.5055	0.0026275	0.0103819
AGLA000070	1.24342	3.39556	0.0115135	0.0340484
AGLA002443	1.24316	7.35627	0.00307014	0.011687
AGLA003643	1.24224	1.58329	0.00735306	0.0237419
AGLA006766	1.24208	2.62235	0.00482778	0.0169102
AGLA010847	1.2411	5.69192	0.00430999	0.0154535
AGLA003580	1.24046	1.66547	0.00374857	0.0137491
AGLA003575	1.23851	0.284978	0.0225106	0.0573828
AGLA001413	1.23806	1.10405	0.00480644	0.0168632
AGLA020950	1.23782	0.359549	0.0169065	0.0461027
AGLA019531	1.23757	3.04172	0.00279638	0.0108812
AGLA000842	1.23725	9.72597	0.0125487	0.0364633
AGLA013307	1.23631	-0.139991	0.0430996	0.0963962
AGLA010942	1.23421	2.9238	0.00122964	0.00563368
AGLA005506	1.23416	4.47448	0.000417245	0.00240022
AGLA001468	1.23359	0.290705	0.0223546	0.0570294
AGLA002784	1.23254	6.79219	0.00456154	0.0161505
AGLA007078	1.23201	3.9684	0.0145478	0.0410116
AGLA003504	1.22983	2.10942	0.00825218	0.0259747
AGLA021252	1.22958	5.60146	0.00751362	0.0241412
AGLA015029	1.229	5.96288	0.0355033	0.0824181
AGLA000734	1.22785	3.70681	0.00055676	0.00300566
AGLA009912	1.22721	8.0201	0.00666371	0.0219833
AGLA005274	1.22689	3.72429	0.00223017	0.00909168
AGLA020753	1.22662	12.6074	0.0261777	0.064763
AGLA017193	1.226	9.67525	0.00489893	0.0171171
AGLA019920	1.22573	3.64123	0.00224627	0.00913976
AGLA009952	1.22417	7.0968	0.0135744	0.0388335
AGLA014801	1.2222	3.7906	0.00125748	0.00573652
AGLA005111	1.22116	2.16512	0.09847	0.18425
AGLA011928	1.22076	4.65204	0.000351275	0.00208123
AGLA011186	1.22033	1.74626	0.0108158	0.0323362
AGLA020567	1.22026	3.49771	0.00165943	0.00714858
AGLA016821	1.22022	3.94302	0.000481022	0.00266761
AGLA001383	1.2197	6.2865	0.0144344	0.0407592
AGLA011330	1.21879	7.716	0.00414633	0.0149987
AGLA001977	1.2181	4.6158	0.00337135	0.0125804
AGLA016976	1.21704	3.15929	0.0046099	0.0162878
AGLA002106	1.21555	0.475462	0.0153943	0.0428302
AGLA018059	1.21478	4.17019	0.000393091	0.00229228
AGLA018776	1.21472	6.70844	0.00329029	0.0123266
AGLA018399	1.21386	4.28167	0.00340392	0.0126806
AGLA019885	1.21312	6.84326	0.00632005	0.0211364
AGLA002195	1.21213	-0.208967	0.0902947	0.172055
AGLA002643	1.21183	7.30251	0.024596	0.0615118
AGLA008038	1.21044	3.52341	0.000627972	0.00331233
AGLA000427	1.20842	4.20222	0.00278677	0.0108631
AGLA009552	1.20695	4.07624	0.00676271	0.0222409
AGLA002993	1.20677	4.42469	0.00237501	0.009577
AGLA011321	1.2065	4.19899	0.00134972	0.00606627
AGLA014356	1.20584	4.9513	0.00178822	0.00760709
AGLA006388	1.20576	1.75958	0.00608446	0.0204611
AGLA016706	1.2046	4.90227	0.00187908	0.00792059
AGLA001547	1.20415	6.98696	0.00540157	0.0185683
AGLA016429	1.2034	4.11327	0.000711488	0.00365099
AGLA012374	1.20247	4.4104	0.000819669	0.00407345
AGLA018133	1.20233	1.00498	0.0288336	0.0699106
AGLA020230	1.20187	0.0513923	0.0465501	0.102232
AGLA000248	1.20162	5.43402	0.0082788	0.0260104
AGLA005898	1.20139	9.08182	0.00512592	0.0177643
AGLA015134	1.20136	3.22654	0.00690793	0.0226223
AGLA006949	1.20133	4.33394	0.00278296	0.0108562
AGLA009338	1.2002	5.34829	0.0756731	0.149593
AGLA008250	1.19986	3.19186	0.000646972	0.00337917
AGLA012926	1.19975	0.543057	0.0353515	0.0822112
AGLA004655	1.19941	1.56129	0.00917163	0.028365
AGLA014116	1.19928	3.43241	0.060755	0.126154
AGLA014063	1.19898	4.1331	0.0441011	0.0978899
AGLA012923	1.19891	3.29366	0.000785075	0.00393299
AGLA009988	1.19761	4.09285	0.000289913	0.00180042
AGLA004902	1.19718	4.02031	0.000652156	0.0033936
AGLA002953	1.19407	2.8103	0.217567	0.342853
AGLA011685	1.19331	7.94636	0.00933461	0.0287437
AGLA015056	1.19328	2.8245	0.00451871	0.0160389
AGLA016348	1.19246	6.47035	0.0139623	0.0396591
AGLA010400	1.19238	1.6482	0.015357	0.0427485
AGLA004070	1.19219	1.81351	0.100325	0.186932
AGLA005157	1.19217	7.57064	0.00863483	0.0269399
AGLA012709	1.19186	3.64584	0.000461233	0.0025885
AGLA003743	1.19136	0.403874	0.0294371	0.0709695
AGLA019021	1.1907	4.59835	0.00051634	0.00281604
AGLA006470	1.19062	2.31312	0.00332399	0.0124365
AGLA009677	1.19013	6.7985	0.0163775	0.0449355
AGLA000502	1.19001	5.52291	0.0019222	0.0080562
AGLA009716	1.18906	2.53857	0.0800531	0.156357
AGLA019722	1.18799	0.0271034	0.122464	0.218753
AGLA003587	1.18654	-0.0279703	0.0719758	0.14385
AGLA003099	1.186	4.49283	0.00154953	0.00677811
AGLA012233	1.18555	-0.204501	0.10404	0.192261
AGLA012623	1.18512	1.05119	0.267541	0.39927
AGLA011978	1.18462	10.9301	0.0188795	0.0501333
AGLA001893	1.18452	2.44652	0.0294138	0.0709332
AGLA011244	1.1842	4.50287	0.000680651	0.0035225
AGLA004053	1.18353	0.577132	0.114923	0.207991
AGLA016159	1.1833	5.74042	0.00871816	0.0271617
AGLA000948	1.18316	9.63479	0.0189346	0.0502168
AGLA003385	1.18256	7.30915	0.0132388	0.0380139
AGLA002096	1.18255	2.0076	0.00312721	0.0118461
AGLA005224	1.18177	3.51466	0.00184211	0.00780123
AGLA010935	1.17945	2.25684	0.0105899	0.0317473
AGLA013618	1.17931	2.64922	0.00649418	0.021583
AGLA014885	1.17927	1.51534	0.00485334	0.0169857
AGLA009780	1.17862	0.339635	0.0941614	0.178107
AGLA004232	1.17821	2.50973	0.00464716	0.0163854
AGLA007099	1.17779	4.58201	0.00792876	0.0251897
AGLA005317	1.17715	0.81719	0.149092	0.255073
AGLA015081	1.17624	6.81133	0.00951069	0.0291568
AGLA000049	1.17522	4.93629	0.000601572	0.00319886
AGLA006001	1.17369	8.72568	0.0228257	0.0579556
AGLA016263	1.17337	5.03594	0.000896991	0.00438598
AGLA003566	1.17263	5.33529	0.00579175	0.0196633
AGLA005246	1.17207	1.17342	0.0197475	0.0517935
AGLA018954	1.17174	3.60694	0.000470066	0.00262423
AGLA018357	1.17005	2.86439	0.00122812	0.00562979
AGLA010343	1.16927	3.00984	0.00176517	0.00753541
AGLA007343	1.16911	4.23588	0.000827031	0.00410045
AGLA018060	1.16841	3.94774	0.000521069	0.00284001
AGLA003633	1.16825	0.974934	0.0217931	0.0559493
AGLA004648	1.16815	3.55394	0.00107091	0.00505044
AGLA012712	1.16814	1.76632	0.00910819	0.0282407
AGLA009560	1.16797	4.73714	0.00079023	0.00394599
AGLA016024	1.16749	5.56246	0.00324867	0.0122137
AGLA001479	1.16693	6.15285	0.00406163	0.0147425
AGLA008630	1.16674	0.479177	0.0946492	0.178791
AGLA002551	1.16596	4.91909	0.0160482	0.0442587
AGLA004326	1.1657	6.64965	0.00602161	0.0202738
AGLA013452	1.16475	2.80275	0.00170655	0.00732558
AGLA006382	1.16462	3.79398	0.0026048	0.0103173
AGLA016997	1.16414	11.7538	0.0211918	0.0547524
AGLA020412	1.16283	3.70591	0.00136523	0.00611336
AGLA009987	1.16257	1.40257	0.00953926	0.0291994
AGLA009151	1.16231	7.06614	0.0141681	0.0401407
AGLA012983	1.16085	4.63023	0.00228472	0.00926962
AGLA012582	1.16071	5.04078	0.00149934	0.00660609
AGLA011930	1.16061	4.48263	0.000843057	0.00416404
AGLA000852	1.15986	9.48289	0.0310923	0.0743697
AGLA018126	1.1595	5.57623	0.00237512	0.009577
AGLA007110	1.15842	3.02812	0.0174443	0.0472512
AGLA011621	1.15815	0.760345	0.0266996	0.0658435
AGLA012008	1.15771	4.54661	0.00156987	0.00684244
AGLA010112	1.15695	6.40705	0.0194875	0.0512917
AGLA000658	1.15551	2.74836	0.0025323	0.0101055
AGLA009194	1.15549	5.4075	0.00410989	0.0148986
AGLA021572	1.15416	2.81201	0.00353216	0.0130659
AGLA004471	1.15293	5.60791	0.0751215	0.148843
AGLA018494	1.15247	1.19169	0.0693566	0.139566
AGLA005517	1.15079	5.54958	0.00563929	0.0191993
AGLA004411	1.15031	2.3558	0.00363162	0.0133873
AGLA013130	1.14891	2.86832	0.00167714	0.00721229
AGLA003607	1.14829	-0.028452	0.0440239	0.0977695
AGLA002438	1.14814	5.11099	0.00397509	0.0144716
AGLA006117	1.14791	5.49024	0.0434202	0.0968527
AGLA021018	1.14726	4.94223	0.00113977	0.005299
AGLA011522	1.14718	4.52232	0.00187564	0.00791558
AGLA013819	1.14608	4.73491	0.0013405	0.00603439
AGLA003427	1.14551	2.39894	0.0277615	0.0678331
AGLA017147	1.14514	0.980264	0.0221061	0.056582
AGLA001439	1.14513	3.82729	0.00121846	0.00559454
AGLA002062	1.14427	5.13874	0.00242239	0.00972613
AGLA015832	1.14365	6.3651	0.0434631	0.0968527
AGLA010934	1.14309	0.607986	0.0821978	0.159703
AGLA002031	1.14286	4.36609	0.000908993	0.00442669
AGLA011323	1.14252	1.46262	0.0352153	0.0820181
AGLA007506	1.14238	9.80559	0.0123239	0.0359327
AGLA008205	1.14003	3.69202	0.0434853	0.0968768
AGLA009141	1.13958	3.8524	0.0581193	0.121715
AGLA000044	1.13958	9.68224	0.0160644	0.0442747
AGLA000022	1.13951	2.9153	0.00136109	0.00609804
AGLA005768	1.13935	1.80414	0.00592786	0.0200215
AGLA005547	1.1392	4.67579	0.00442221	0.0157819
AGLA009645	1.13878	1.06586	0.0932365	0.176672
AGLA006903	1.13863	4.07813	0.00104322	0.00494194
AGLA015564	1.13855	6.4834	0.00481282	0.016866
AGLA004500	1.13809	0.619751	0.0828054	0.16059
AGLA006762	1.13806	1.64538	0.00754155	0.0241944
AGLA007465	1.13801	7.71445	0.00977826	0.0298078
AGLA006901	1.13779	3.86575	0.00217234	0.00887718
AGLA012385	1.13644	9.87223	0.0116071	0.0342595
AGLA012475	1.13391	2.402	0.0262654	0.0649045
AGLA012339	1.13245	3.66648	0.00223703	0.00911088
AGLA005666	1.13223	1.9057	0.0140802	0.0399181
AGLA001858	1.13214	2.9647	0.00443622	0.0158187
AGLA008570	1.1319	8.50572	0.0104359	0.0313743
AGLA005179	1.1317	2.48051	0.00324094	0.0121955
AGLA003376	1.13093	3.75936	0.00268485	0.0105607
AGLA011811	1.13086	3.46283	0.0124259	0.0362177
AGLA007397	1.1306	5.8147	0.0064169	0.0213763
AGLA013812	1.12964	2.85184	0.0102711	0.0309551
AGLA008023	1.12885	3.55448	0.00702354	0.0229039
AGLA013045	1.12848	7.73526	0.0100698	0.0305432
AGLA019334	1.128	3.08516	0.0672376	0.136283
AGLA006905	1.12772	2.3709	0.0161419	0.0443877
AGLA006577	1.12745	0.386934	0.0602561	0.125253
AGLA000504	1.127	3.41351	0.00114955	0.00533283
AGLA010507	1.12668	0.491436	0.103143	0.191018
AGLA002737	1.1256	4.69421	0.217136	0.342351
AGLA016535	1.12511	8.1267	0.0114286	0.0338324
AGLA021188	1.12481	9.57716	0.0207148	0.0538141
AGLA013908	1.12408	2.9404	0.0362634	0.0837043
AGLA012414	1.12371	3.12584	0.00685032	0.0224509
AGLA005643	1.12338	3.32548	0.0248156	0.0619698
AGLA000678	1.12298	3.50308	0.00470505	0.0165415
AGLA008996	1.12288	2.92563	0.0194646	0.051255
AGLA003823	1.12216	7.26671	0.0333242	0.0784078
AGLA003951	1.12212	5.15719	0.00966683	0.0295316
AGLA010340	1.12108	5.67522	0.00573093	0.0194879
AGLA010031	1.11832	8.46764	0.0105618	0.0316854
AGLA021850	1.11749	4.28239	0.00104206	0.00493921
AGLA021689	1.11666	4.05016	0.000872836	0.00428511
AGLA018683	1.11593	4.8414	0.0733567	0.146095
AGLA009551	1.11539	3.69593	0.00289136	0.0111361
AGLA015297	1.11472	5.1491	0.00289289	0.011137
AGLA010295	1.1144	2.42429	0.0197543	0.0517935
AGLA004958	1.11397	3.23849	0.00387597	0.0141713
AGLA021682	1.11309	4.00209	0.00416158	0.0150286
AGLA001350	1.11102	2.3047	0.00805702	0.0255114
AGLA009464	1.11059	6.89898	0.0184429	0.0492659
AGLA015687	1.10997	0.411075	0.0691609	0.139271
AGLA012808	1.1092	5.55436	0.00656952	0.0217569
AGLA003869	1.10919	5.70934	0.0137112	0.0390934
AGLA016338	1.10886	0.682192	0.213765	0.338491
AGLA004087	1.10823	5.63078	0.00560861	0.0191178
AGLA006648	1.1082	6.43236	0.00718096	0.0233278
AGLA000390	1.10677	6.96077	0.00806889	0.0255205
AGLA015091	1.10624	3.61849	0.00448028	0.0159357
AGLA018729	1.10578	0.519999	0.0416504	0.0936226
AGLA001213	1.10576	5.36051	0.00693316	0.0226874
AGLA021030	1.10528	3.44321	0.00268035	0.0105478
AGLA004183	1.10495	3.66189	0.019077	0.0504531
AGLA020598	1.10468	5.74961	0.00509121	0.0176656
AGLA003556	1.10459	2.59881	0.0153201	0.0427077
AGLA003668	1.10454	4.28555	0.0025823	0.0102635
AGLA018242	1.10436	10.6071	0.0272242	0.0668852
AGLA005273	1.10363	5.69534	0.00435809	0.0155924
AGLA007656	1.10312	10.5669	0.0268446	0.0661627
AGLA013854	1.10185	6.6837	0.0097027	0.0296199
AGLA001465	1.10127	4.5082	0.00402339	0.0146224
AGLA012971	1.10072	1.44951	0.0242839	0.0609101
AGLA009307	1.09996	1.71892	0.00935982	0.0287797
AGLA018313	1.09909	5.22295	0.00464593	0.0163854
AGLA015621	1.09887	3.17008	0.00210047	0.00866255
AGLA015969	1.09692	1.72377	0.130477	0.229598
AGLA005265	1.09685	7.64759	0.00849486	0.0266008
AGLA000071	1.09575	7.06108	0.0225201	0.0573828
AGLA001478	1.09573	3.14416	0.00415393	0.0150198
AGLA007529	1.09443	3.25246	0.00334321	0.0124919
AGLA002344	1.09437	3.85775	0.00195088	0.00813631
AGLA002414	1.09426	10.4371	0.015776	0.0437159
AGLA005162	1.09388	4.18096	0.00273445	0.0107161
AGLA009133	1.09327	9.27285	0.0330368	0.0778607
AGLA019898	1.09327	5.45239	0.0043535	0.0155831
AGLA001448	1.09296	3.81654	0.00232636	0.00942061
AGLA004664	1.0921	2.95901	0.310988	0.445361
AGLA007612	1.09197	0.0373034	0.171448	0.284011
AGLA001016	1.09196	3.04324	0.00863143	0.0269392
AGLA002524	1.09131	7.98849	0.00988272	0.0300723
AGLA003326	1.09044	6.43718	0.0418118	0.0939109
AGLA010705	1.08981	9.23484	0.0180715	0.0485329
AGLA019289	1.08922	4.8798	0.00214569	0.00879359
AGLA002456	1.08591	3.87576	0.0117697	0.0345931
AGLA015820	1.0852	1.23075	0.0239406	0.0601732
AGLA000005	1.08343	4.40814	0.00105681	0.00499239
AGLA011376	1.08343	5.78538	0.00770725	0.0246167
AGLA000122	1.08303	2.4226	0.0158467	0.0438593
AGLA004932	1.0829	7.00151	0.0319006	0.0758552
AGLA016930	1.08248	7.2015	0.118719	0.213498
AGLA014968	1.08239	7.96897	0.0254823	0.0633929
AGLA014160	1.08238	5.77547	0.0171016	0.0464857
AGLA009626	1.08167	6.44229	0.0862878	0.165982
AGLA014174	1.08076	9.91585	0.0401219	0.0909317
AGLA013181	1.07876	9.56303	0.0247889	0.0619485
AGLA004481	1.07823	4.58215	0.00164948	0.00711654
AGLA011503	1.07793	6.01014	0.00726099	0.0234981
AGLA018501	1.07766	0.297178	0.381984	0.52057
AGLA002590	1.07645	3.66677	0.00152533	0.00669287
AGLA005741	1.07395	2.59994	0.0095137	0.0291568
AGLA006453	1.07338	4.4625	0.00318471	0.0120532
AGLA009222	1.07299	3.46734	0.00545827	0.0187178
AGLA017473	1.07202	5.39954	0.00555871	0.019001
AGLA020657	1.07187	5.67105	0.0122696	0.0358006
AGLA011398	1.07113	4.15528	0.00288429	0.0111159
AGLA017656	1.07105	3.61633	0.00275475	0.0107625
AGLA003735	1.07062	3.9178	0.00581835	0.0197221
AGLA005052	1.07054	2.59141	0.00780449	0.0248612
AGLA010141	1.07033	4.56116	0.00251078	0.0100337
AGLA002864	1.07025	4.60174	0.00161528	0.00700093
AGLA014812	1.06988	3.68043	0.00245707	0.00984217
AGLA002788	1.06849	2.88255	0.0233292	0.0588975
AGLA002776	1.06781	11.1286	0.0447933	0.0991161
AGLA018195	1.06758	4.37815	0.00257678	0.0102493
AGLA015900	1.06705	4.12869	0.00296902	0.0113632
AGLA003940	1.06703	8.37368	0.0112267	0.0333507
AGLA007307	1.06688	5.14184	0.0056064	0.0191178
AGLA021457	1.0666	4.1218	0.00193428	0.00808612
AGLA003706	1.06601	4.03902	0.00283753	0.0109735
AGLA017512	1.06537	8.9692	0.036837	0.0847509
AGLA021431	1.06374	5.10763	0.00218732	0.00892979
AGLA005476	1.06269	8.46536	0.0744878	0.147863
AGLA004669	1.06153	3.14463	0.0211274	0.0546193
AGLA018420	1.06097	3.41252	0.00543661	0.0186737
AGLA009743	1.05961	0.257762	0.0715745	0.14325
AGLA012319	1.05843	3.27853	0.0338997	0.0795199
AGLA021216	1.05829	1.22622	0.0219545	0.0562492
AGLA002444	1.0581	3.21359	0.00636514	0.0212538
AGLA002789	1.05809	1.1416	0.122985	0.219546
AGLA013119	1.05719	5.95961	0.0113008	0.0335241
AGLA021939	1.05635	2.94623	0.0476116	0.103903
AGLA002482	1.05629	6.39929	0.0153336	0.0427192
AGLA016545	1.05594	7.96257	0.0255652	0.0635755
AGLA003243	1.05526	2.3021	0.0360155	0.0832998
AGLA019514	1.05523	2.35337	0.0136356	0.03893
AGLA015847	1.0547	2.64916	0.0258949	0.0642501
AGLA013451	1.05403	0.870636	0.0193138	0.0510475
AGLA004180	1.05387	2.70892	0.00982223	0.0299096
AGLA000483	1.05313	5.71713	0.0142066	0.040223
AGLA018355	1.05306	1.68762	0.0118442	0.0347485
AGLA004612	1.05231	4.08502	0.0177072	0.0477251
AGLA005033	1.05206	5.20393	0.00683018	0.0224194
AGLA007160	1.04915	7.56506	0.0125602	0.0364843
AGLA005714	1.04878	3.86389	0.0734321	0.146177
AGLA000259	1.04869	2.90816	0.00771606	0.0246335
AGLA010539	1.04837	7.90134	0.042957	0.0961785
AGLA011836	1.04703	2.6832	0.00683733	0.0224256
AGLA021317	1.04677	1.57377	0.0631008	0.129677
AGLA010485	1.04488	0.277319	0.174937	0.288554
AGLA010316	1.04453	1.79328	0.133382	0.23379
AGLA016270	1.04429	0.21745	0.11093	0.202357
AGLA010978	1.04407	4.81758	0.00215082	0.00881038
AGLA016980	1.04329	6.54907	0.0140089	0.0397689
AGLA002680	1.04307	2.10694	0.0200644	0.0525093
AGLA007504	1.0429	9.3349	0.0142337	0.0402862
AGLA010537	1.04258	5.20612	0.0103078	0.0310549
AGLA009731	1.04229	9.45431	0.0722879	0.144352
AGLA020662	1.04199	3.12612	0.00592321	0.0200215
AGLA017986	1.04165	5.47924	0.00557335	0.0190205
AGLA017734	1.0405	3.81754	0.00586047	0.019857
AGLA007742	1.04018	3.72344	0.00265846	0.0104762
AGLA008761	1.0396	1.05802	0.153851	0.261271
AGLA001713	1.03934	2.84414	0.0216211	0.0555412
AGLA019819	1.03887	1.21958	0.149834	0.256032
AGLA020048	1.03835	3.35957	0.0166666	0.0455654
AGLA005311	1.03808	12.5609	0.0312122	0.0746146
AGLA010620	1.03806	6.39594	0.0379877	0.086905
AGLA008395	1.03725	2.88759	0.00460099	0.0162699
AGLA021722	1.03628	3.06829	0.00586528	0.0198654
AGLA000683	1.03463	3.72291	0.00363986	0.013406
AGLA005765	1.03405	2.0442	0.0175988	0.0475185
AGLA017559	1.03368	1.75248	0.0216164	0.0555412
AGLA018992	1.03367	3.67227	0.00198377	0.00825325
AGLA001297	1.03322	4.43915	0.0174806	0.0473153
AGLA017804	1.03272	5.86867	0.00794597	0.0252349
AGLA019431	1.03206	5.1655	0.0148186	0.0415272
AGLA002083	1.03179	3.72707	0.00271524	0.0106556
AGLA001212	1.03166	4.81791	0.00813818	0.0256919
AGLA001590	1.03144	1.87438	0.0268896	0.0662353
AGLA011370	1.02971	2.19007	0.0215435	0.0554088
AGLA013523	1.0296	3.74484	0.0126221	0.0365767
AGLA013316	1.02953	1.88796	0.0678993	0.137283
AGLA015103	1.02906	6.64801	0.0204091	0.0531988
AGLA018395	1.02645	4.17311	0.0179705	0.0482921
AGLA008046	1.02608	5.06487	0.00374917	0.0137491
AGLA002536	1.02574	5.22455	0.00544283	0.0186875
AGLA016370	1.02497	3.69907	0.00310189	0.0117816
AGLA014754	1.02455	3.5788	0.0070763	0.023023
AGLA013160	1.02312	3.68577	0.00800147	0.0253827
AGLA002621	1.02162	0.763651	0.111861	0.203618
AGLA013257	1.02125	4.49683	0.00397766	0.0144747
AGLA010420	1.02091	3.03101	0.00642767	0.0213954
AGLA002822	1.02009	6.58106	0.0229256	0.0581027
AGLA021499	1.01998	1.10271	0.0196194	0.0515191
AGLA004455	1.01982	3.24621	0.00741812	0.0239066
AGLA017527	1.01975	3.09921	0.00434954	0.0155814
AGLA001909	1.01963	2.83228	0.0165585	0.0453427
AGLA015618	1.01865	4.71749	0.00332192	0.0124342
AGLA010133	1.01805	4.71333	0.00446928	0.0159166
AGLA005310	1.01649	2.74747	0.0516564	0.111095
AGLA002829	1.01599	7.44283	0.0165313	0.0452828
AGLA020664	1.01596	2.61571	0.00675141	0.0222209
AGLA012931	1.01592	4.67833	0.00935187	0.0287684
AGLA000928	1.01581	11.622	0.0383648	0.0876497
AGLA020759	1.01553	4.90369	0.00413064	0.014961
AGLA019760	1.01451	4.36116	0.00322999	0.0121704
AGLA004965	1.01435	8.12428	0.0277273	0.0678242
AGLA004795	1.01354	7.7215	0.0168623	0.0460118
AGLA015770	1.01344	6.78668	0.0148729	0.041652
AGLA013200	1.01277	3.58796	0.0115718	0.0341969
AGLA020335	1.01266	2.72777	0.0136208	0.0389138
AGLA018550	1.01193	3.10884	0.00555386	0.0189995
AGLA008660	1.01144	3.92544	0.00420768	0.015169
AGLA009999	1.01126	1.91728	0.0326751	0.0772867
AGLA018982	1.01106	0.677072	0.0359782	0.0832705
AGLA015817	1.01078	3.66001	0.00683686	0.0224256
AGLA021236	1.01072	5.57346	0.0202023	0.0527892
AGLA018695	1.00999	0.743212	0.162994	0.272929
AGLA016192	1.00987	3.45791	0.0103964	0.0312885
AGLA007281	1.00976	3.57795	0.010323	0.0310895
AGLA005453	1.00943	0.876759	0.0626023	0.128964
AGLA018360	1.00858	1.74865	0.0206849	0.053753
AGLA006937	1.00782	3.83572	0.0528813	0.113271
AGLA014143	1.00652	2.15328	0.0136244	0.0389138
AGLA005531	1.00612	3.82604	0.0391906	0.0892489
AGLA013810	1.00489	5.91595	0.0126157	0.0365767
AGLA002422	1.00433	4.35108	0.00560383	0.0191168
AGLA021132	1.00413	5.47043	0.00770791	0.0246167
AGLA006096	1.00332	3.04399	0.0150114	0.0419846
AGLA006671	1.00214	2.76435	0.00780493	0.0248612
AGLA003305	1.00163	3.14733	0.0153599	0.0427485
AGLA007308	1.00095	4.80547	0.00481318	0.016866
AGLA007849	0.999511	2.7738	0.057271	0.12049
AGLA015184	0.999185	7.04934	0.0208728	0.0541255
AGLA001916	0.997351	10.0498	0.0549756	0.11638
AGLA018376	0.997298	3.68313	0.0286806	0.0695992
AGLA000276	0.995727	1.98882	0.0254753	0.0633929
AGLA005738	0.995521	5.9891	0.0200433	0.0524703
AGLA006598	0.993118	0.796962	0.0836646	0.161841
AGLA008090	0.992729	2.35912	0.0215235	0.0553907
AGLA000264	0.9918	6.27669	0.0508139	0.109588
AGLA013476	0.990826	4.70993	0.00345606	0.0128627
AGLA018515	0.990392	5.78877	0.0133936	0.0383938
AGLA010899	0.989759	8.55662	0.0195774	0.0514485
AGLA019790	0.989676	3.26985	0.0171784	0.0466498
AGLA000493	0.989509	2.55261	0.0128738	0.0372045
AGLA003553	0.989341	3.7796	0.0092274	0.0284961
AGLA014153	0.987541	4.5202	0.00275108	0.0107565
AGLA020877	0.986302	0.242627	0.0632513	0.129892
AGLA007509	0.986204	3.37175	0.00497198	0.0173225
AGLA003420	0.985933	1.54286	0.0609349	0.126447
AGLA014928	0.985661	4.99897	0.0284421	0.0690992
AGLA018686	0.985242	4.97984	0.00636036	0.0212518
AGLA015891	0.984966	7.28225	0.0173727	0.0471023
AGLA006891	0.982891	4.57955	0.00545448	0.0187178
AGLA002976	0.982873	3.09246	0.0110645	0.0329727
AGLA001301	0.982383	4.55547	0.00317871	0.0120358
AGLA021684	0.982373	3.82783	0.0105198	0.0316041
AGLA006152	0.981882	2.84636	0.029144	0.0704455
AGLA013894	0.981842	2.11413	0.027884	0.0680542
AGLA015455	0.980631	9.57998	0.095326	0.17983
AGLA010804	0.98015	3.3238	0.00728835	0.0235598
AGLA002853	0.979399	2.31892	0.00961182	0.0293846
AGLA008774	0.979318	3.0963	0.0177757	0.0478896
AGLA006639	0.977907	4.39279	0.00385733	0.0141153
AGLA020802	0.97786	8.32263	0.0322814	0.0765682
AGLA000668	0.975975	4.65739	0.00720519	0.0233887
AGLA001129	0.975042	7.69232	0.0232839	0.0588529
AGLA013136	0.973894	3.68355	0.0046604	0.0164253
AGLA002738	0.9734	2.5265	0.262227	0.393063
AGLA019287	0.972432	0.495197	0.167551	0.279022
AGLA004263	0.971419	8.69305	0.0242443	0.0608287
AGLA007957	0.971197	3.62625	0.00426529	0.0153248
AGLA011887	0.970735	2.79753	0.194749	0.314227
AGLA013242	0.970723	4.53965	0.0116212	0.0342595
AGLA007679	0.969109	2.6208	0.0825261	0.160185
AGLA012543	0.968949	4.23459	0.0050065	0.0174143
AGLA004949	0.968766	1.59902	0.0312616	0.074672
AGLA008792	0.9687	3.96622	0.00532628	0.0183689
AGLA014011	0.968673	3.5538	0.0274936	0.0673497
AGLA000647	0.968155	2.84692	0.00675654	0.0222292
AGLA008460	0.967809	5.52837	0.00907539	0.0281595
AGLA019789	0.966587	7.74113	0.0671559	0.136233
AGLA002359	0.966148	7.01464	0.0973525	0.18269
AGLA021823	0.965223	4.47025	0.00914257	0.0283114
AGLA010066	0.964504	4.94032	0.0464745	0.102093
AGLA021771	0.962282	6.3915	0.0181784	0.0487431
AGLA000676	0.962222	3.67941	0.00481001	0.016866
AGLA003903	0.961365	3.15559	0.0125115	0.0363676
AGLA012330	0.96117	5.57368	0.0143271	0.0405086
AGLA020713	0.960783	2.43932	0.0159584	0.0440461
AGLA007521	0.957078	15.1138	0.17526	0.289002
AGLA004750	0.955596	0.022614	0.174842	0.288454
AGLA021139	0.955252	4.0554	0.0242124	0.0607667
AGLA006514	0.953042	6.42393	0.0166012	0.0454207
AGLA021441	0.952369	2.43884	0.0233153	0.05888
AGLA006858	0.951754	0.979328	0.0870704	0.167034
AGLA004959	0.951513	10.4416	0.0430265	0.0963087
AGLA002563	0.951242	2.97686	0.0106357	0.0318508
AGLA006898	0.951044	3.94406	0.0229401	0.0581223
AGLA002271	0.949648	7.24287	0.0193309	0.0510493
AGLA008438	0.948835	3.55755	0.00592768	0.0200215
AGLA007587	0.948327	3.55629	0.00826782	0.0260047
AGLA012542	0.948031	4.01409	0.00439011	0.0156805
AGLA009014	0.947728	2.07228	0.0150496	0.0420636
AGLA018704	0.947223	2.39322	0.0274963	0.0673497
AGLA017772	0.945853	5.27383	0.0126591	0.0366684
AGLA004698	0.945629	2.67294	0.0159407	0.0440193
AGLA005065	0.945309	3.64157	0.0351481	0.0819063
AGLA004953	0.944506	2.76686	0.0214347	0.0552124
AGLA010431	0.942784	4.77371	0.0068084	0.0223652
AGLA008396	0.942378	5.40692	0.0475735	0.10389
AGLA016407	0.94188	1.03284	0.0521501	0.111931
AGLA000990	0.941787	1.01088	0.0493728	0.106941
AGLA020853	0.941236	0.0827447	0.073157	0.145733
AGLA002437	0.940451	3.38505	0.0155058	0.043098
AGLA005854	0.939508	5.86609	0.0200853	0.0525317
AGLA013594	0.939281	2.02059	0.0413977	0.0932023
AGLA013499	0.938841	2.01499	0.0203656	0.0531179
AGLA002928	0.938223	4.72183	0.0308831	0.0739318
AGLA004487	0.937712	3.04815	0.0288455	0.0699196
AGLA002360	0.937617	4.18595	0.0598822	0.124658
AGLA009887	0.93721	5.37065	0.166089	0.277149
AGLA017633	0.936984	8.19285	0.0476439	0.103937
AGLA009370	0.936089	4.59973	0.010089	0.0305797
AGLA002085	0.935983	3.54425	0.0125985	0.0365647
AGLA010269	0.935901	4.17897	0.0113788	0.0336969
AGLA013911	0.934454	3.64799	0.0295646	0.0711959
AGLA009388	0.934027	3.11905	0.0112695	0.0334428
AGLA015526	0.933161	2.85382	0.0775198	0.152178
AGLA007345	0.933002	3.31951	0.0112578	0.0334315
AGLA010377	0.932604	0.104036	0.118448	0.213102
AGLA001492	0.932133	3.89174	0.0107687	0.0322153
AGLA008641	0.931768	4.44005	0.00644192	0.0214344
AGLA003707	0.931751	3.34809	0.0157666	0.0437159
AGLA019042	0.931362	0.122232	0.339575	0.476828
AGLA000690	0.931361	2.01434	0.0956105	0.180247
AGLA020856	0.931198	1.28197	0.0579049	0.121433
AGLA004742	0.930898	3.23185	0.0193374	0.0510493
AGLA020957	0.930889	3.74012	0.00775455	0.0247378
AGLA005483	0.929621	6.5243	0.0544615	0.11558
AGLA004462	0.928633	3.55974	0.0214028	0.0551468
AGLA002559	0.928585	5.35618	0.0560285	0.118315
AGLA009230	0.928572	3.78352	0.00710816	0.0231178
AGLA020795	0.928373	3.26875	0.0115855	0.0342254
AGLA001675	0.928042	3.05954	0.0313524	0.0747703
AGLA005538	0.927707	5.21327	0.0124551	0.0362532
AGLA021432	0.927508	3.20867	0.00790281	0.025126
AGLA019024	0.926843	1.65009	0.0610175	0.126557
AGLA010778	0.926399	1.4212	0.0369121	0.0848319
AGLA014371	0.92603	2.41675	0.247588	0.377033
AGLA002681	0.925181	6.24023	0.0190574	0.0504167
AGLA016393	0.925122	4.52387	0.0095441	0.0291994
AGLA014740	0.924616	4.93295	0.0335704	0.0788901
AGLA001446	0.924453	3.02598	0.0276425	0.0676588
AGLA013792	0.923625	2.40951	0.215901	0.340985
AGLA019049	0.923486	2.25109	0.0239643	0.0602151
AGLA021914	0.923198	4.73379	0.0342976	0.0803647
AGLA013994	0.922895	5.61835	0.0262616	0.0649045
AGLA011568	0.922757	7.31064	0.104862	0.193276
AGLA010606	0.92251	5.11244	0.0506043	0.109247
AGLA016070	0.921992	3.42365	0.0161141	0.0443543
AGLA010884	0.921929	7.68267	0.0677672	0.137081
AGLA009611	0.921108	7.40169	0.0843854	0.162948
AGLA003945	0.920555	3.99662	0.0254065	0.0632674
AGLA007243	0.920138	5.69601	0.0320852	0.0761666
AGLA019882	0.919394	4.15272	0.0175487	0.0473983
AGLA020658	0.919104	6.55929	0.0214602	0.055252
AGLA014759	0.917832	10.3503	0.0413316	0.0931274
AGLA008610	0.917527	5.7275	0.0231262	0.0585065
AGLA020890	0.91729	5.82956	0.0225857	0.0574983
AGLA000139	0.917192	2.74214	0.0138131	0.0393182
AGLA002272	0.917038	4.01615	0.012449	0.0362532
AGLA004397	0.916763	3.01191	0.0149066	0.0417327
AGLA021648	0.915761	1.74337	0.0299208	0.0719724
AGLA016572	0.913365	3.70334	0.0173697	0.0471023
AGLA001546	0.91319	5.4796	0.0158768	0.043914
AGLA019667	0.913039	5.60075	0.0289843	0.0701784
AGLA014586	0.911943	5.18767	0.0159069	0.0439403
AGLA000950	0.911795	0.625317	0.367874	0.506452
AGLA014104	0.91165	7.4015	0.0313732	0.0747703
AGLA000656	0.910219	6.04223	0.21054	0.334069
AGLA007667	0.910189	5.30537	0.0323903	0.0767838
AGLA000963	0.909897	3.98897	0.018822	0.0499961
AGLA006336	0.906568	5.4995	0.036264	0.0837043
AGLA006917	0.905793	0.853112	0.0904639	0.172262
AGLA005351	0.904619	5.49204	0.0405304	0.0916622
AGLA018831	0.904547	8.95159	0.0527298	0.11299
AGLA010106	0.903951	1.61703	0.128933	0.227632
AGLA002227	0.903893	3.86139	0.0109067	0.0325595
AGLA008810	0.903446	4.9769	0.0108206	0.0323362
AGLA000539	0.903395	5.73263	0.0252297	0.0628931
AGLA019335	0.902703	2.54184	0.206022	0.328492
AGLA005159	0.902653	4.22232	0.0241611	0.0606557
AGLA003989	0.900732	1.22239	0.0669531	0.135887
AGLA010987	0.900698	4.19553	0.00821938	0.0258906
AGLA021723	0.90019	3.64506	0.010121	0.0306221
AGLA006213	0.900038	9.20912	0.078681	0.154102
AGLA017912	0.899562	7.73451	0.0446877	0.0989339
AGLA018292	0.898852	1.4057	0.0576864	0.121124
AGLA002249	0.897168	2.91668	0.0205223	0.0534376
AGLA003960	0.895901	3.28046	0.0228359	0.0579556
AGLA020994	0.894544	0.00628578	0.173786	0.287144
AGLA011334	0.8932	7.7832	0.0302232	0.0726382
AGLA003863	0.891766	2.82815	0.0200099	0.0523988
AGLA021542	0.891519	4.18878	0.00748236	0.0240589
AGLA005994	0.890004	3.19952	0.0369029	0.0848319
AGLA003265	0.889201	2.88314	0.0133747	0.0383525
AGLA004999	0.889043	0.796613	0.161412	0.270956
AGLA011596	0.889021	4.99631	0.0100931	0.0305811
AGLA015911	0.888607	1.98786	0.108166	0.19825
AGLA003846	0.888262	3.35412	0.0356505	0.0826921
AGLA010461	0.888258	3.84382	0.0194455	0.0512205
AGLA007600	0.885513	1.89805	0.0493623	0.106941
AGLA015836	0.88463	1.32134	0.241115	0.369558
AGLA011153	0.884434	3.92022	0.00679491	0.0223295
AGLA005819	0.88408	2.48606	0.017811	0.0479392
AGLA010209	0.883921	5.8712	0.0412919	0.0930872
AGLA000033	0.883789	3.6784	0.0178945	0.0481334
AGLA003449	0.883375	6.32296	0.0520199	0.111736
AGLA011336	0.883327	4.63121	0.0202449	0.0528455
AGLA009642	0.883218	4.08752	0.0737903	0.146684
AGLA007266	0.88278	5.26085	0.0153374	0.0427192
AGLA011646	0.88222	10.9449	0.101696	0.188832
AGLA018989	0.881444	4.21121	0.00816424	0.025736
AGLA001315	0.881164	5.19776	0.0325835	0.0771249
AGLA011618	0.879717	6.00986	0.0306363	0.0734649
AGLA018296	0.879573	9.03673	0.0504626	0.109024
AGLA013835	0.879141	0.0308106	0.218719	0.343712
AGLA008966	0.878251	0.21605	0.113925	0.206492
AGLA006828	0.878249	1.16823	0.0720704	0.144001
AGLA021245	0.877931	4.08332	0.0121037	0.0353877
AGLA012468	0.877801	1.83745	0.0551933	0.116755
AGLA013918	0.877674	3.63621	0.0161119	0.0443543
AGLA020652	0.87724	5.73939	0.0282807	0.0688351
AGLA018958	0.877078	3.28554	0.0175372	0.0473821
AGLA008625	0.876782	5.62323	0.026589	0.0656089
AGLA017445	0.875994	2.76608	0.0183152	0.0490326
AGLA010980	0.875509	4.69865	0.0158525	0.0438612
AGLA016558	0.874812	3.68046	0.0151934	0.04241
AGLA001449	0.874569	5.49068	0.0234392	0.0591402
AGLA013470	0.874023	3.12866	0.0170276	0.0463586
AGLA009145	0.873477	3.64495	0.0182566	0.048891
AGLA002121	0.871841	4.71542	0.0232248	0.0587385
AGLA013561	0.871747	7.02769	0.104538	0.192888
AGLA013696	0.870983	2.83613	0.393358	0.53108
AGLA019570	0.870892	4.63383	0.0109198	0.0325755
AGLA010943	0.870735	5.59747	0.0293998	0.0709332
AGLA020118	0.870437	3.15034	0.0219599	0.0562492
AGLA018316	0.870318	6.54704	0.0654256	0.133483
AGLA001693	0.869911	1.3963	0.171243	0.283892
AGLA007513	0.86922	2.72248	0.0248976	0.062138
AGLA009088	0.869061	5.38646	0.0488092	0.105963
AGLA014118	0.868463	0.958665	0.342949	0.480455
AGLA017022	0.868261	0.832914	0.148823	0.25483
AGLA011862	0.86818	3.16112	0.0193953	0.0511368
AGLA003933	0.867861	5.75843	0.0414647	0.0933175
AGLA020272	0.867806	0.0332221	0.132986	0.233239
AGLA017201	0.867609	0.609222	0.150313	0.256556
AGLA002077	0.866919	2.75447	0.05403	0.115144
AGLA003949	0.866136	8.91564	0.0467172	0.10252
AGLA005252	0.865916	3.36532	0.0229213	0.0581027
AGLA001718	0.865861	2.69034	0.0520867	0.111823
AGLA020278	0.864554	3.4012	0.02349	0.0592333
AGLA002292	0.863986	4.3103	0.0253475	0.0631498
AGLA006763	0.863537	4.61555	0.0460774	0.101351
AGLA016582	0.863342	3.7507	0.0193385	0.0510493
AGLA012888	0.862532	0.360059	0.120775	0.216419
AGLA013632	0.862503	2.38722	0.0565106	0.119155
AGLA018400	0.862385	5.16713	0.0206329	0.053667
AGLA015657	0.862358	5.63014	0.0500183	0.108146
AGLA013770	0.862142	5.13537	0.0182415	0.0488661
AGLA006340	0.861856	5.62918	0.0340052	0.0797453
AGLA002047	0.861626	6.67327	0.0800473	0.156357
AGLA019380	0.860636	3.38788	0.0257978	0.0640467
AGLA004338	0.860187	7.63504	0.0672672	0.136297
AGLA013785	0.859589	2.42441	0.0413931	0.0932023
AGLA003114	0.858509	1.91913	0.0358706	0.0831118
AGLA013799	0.857519	3.54464	0.0235077	0.0592428
AGLA013996	0.857475	1.54761	0.0541746	0.115287
AGLA021357	0.857159	4.74063	0.0124771	0.0362799
AGLA008314	0.857045	2.51635	0.0174289	0.0472395
AGLA000195	0.856589	0.790132	0.322701	0.45866
AGLA008880	0.855958	3.04416	0.0793254	0.155149
AGLA009411	0.855899	1.04064	0.0990148	0.185106
AGLA013652	0.855709	2.9563	0.0596678	0.124273
AGLA006298	0.855583	6.73556	0.0383234	0.0875788
AGLA021141	0.855129	1.16442	0.0543034	0.115438
AGLA000601	0.854159	2.29559	0.0377247	0.086373
AGLA003847	0.853715	3.59799	0.012957	0.0373688
AGLA008985	0.852993	1.11991	0.0856116	0.16483
AGLA009178	0.852866	5.54097	0.0210287	0.0544468
AGLA011526	0.852157	3.87414	0.0290933	0.0703599
AGLA011597	0.851265	2.69827	0.0239194	0.0601377
AGLA015908	0.850912	3.99675	0.0116165	0.0342595
AGLA004186	0.849829	5.54543	0.0363053	0.0837764
AGLA016452	0.849076	1.98339	0.0351997	0.0820041
AGLA015067	0.848164	3.49476	0.0400212	0.0907275
AGLA008461	0.847532	2.89317	0.0320199	0.0760518
AGLA010888	0.847523	6.38432	0.0436206	0.097102
AGLA012662	0.847313	4.4779	0.0186702	0.049686
AGLA014808	0.847225	3.51298	0.0117826	0.0346036
AGLA000426	0.8472	1.88085	0.243718	0.372538
AGLA000981	0.847006	2.85187	0.0168339	0.045949
AGLA005103	0.846924	3.67707	0.0129813	0.037401
AGLA016158	0.846052	6.47202	0.0545569	0.115724
AGLA003339	0.845941	2.33762	0.0591598	0.123456
AGLA020393	0.845771	5.18023	0.0262499	0.0649038
AGLA003073	0.845758	4.28453	0.015809	0.0437836
AGLA014839	0.845729	6.62785	0.0493471	0.10694
AGLA008020	0.845085	2.1403	0.0416675	0.0936364
AGLA000791	0.845048	6.1381	0.0325574	0.0770939
AGLA015710	0.844861	4.49154	0.00996421	0.030277
AGLA011086	0.844359	0.386964	0.296831	0.431518
AGLA007517	0.844094	2.25959	0.0540535	0.115144
AGLA013454	0.844007	4.56101	0.0208119	0.0540006
AGLA008519	0.842993	1.71416	0.06637	0.135058
AGLA019755	0.842324	2.27528	0.0332026	0.0781648
AGLA018138	0.841709	3.78768	0.0378081	0.0865405
AGLA015176	0.84141	2.78982	0.0838132	0.162027
AGLA005285	0.840719	2.32216	0.0431112	0.0963969
AGLA021194	0.840586	2.74824	0.0750732	0.148817
AGLA002033	0.840499	1.05472	0.171444	0.284011
AGLA001495	0.83973	9.9521	0.120773	0.216419
AGLA004514	0.839601	1.34044	0.0565951	0.119275
AGLA004348	0.839434	0.354158	0.121486	0.21728
AGLA021893	0.839005	2.54978	0.0303484	0.0728978
AGLA018548	0.834769	4.45392	0.0235019	0.0592428
AGLA009694	0.834763	6.36949	0.0474474	0.103721
AGLA016563	0.834303	3.40256	0.0185951	0.0495791
AGLA001505	0.833842	3.2727	0.0244426	0.0611999
AGLA002753	0.833648	3.06063	0.0206761	0.0537466
AGLA001078	0.833152	8.07026	0.0537451	0.11466
AGLA001564	0.832047	5.35756	0.0514808	0.110801
AGLA006057	0.831563	3.74655	0.0164584	0.0450975
AGLA006652	0.831041	5.10849	0.193218	0.31235
AGLA000751	0.830564	0.0736525	0.330151	0.466134
AGLA002922	0.829634	3.55242	0.0540447	0.115144
AGLA002924	0.829399	1.82827	0.158432	0.266867
AGLA000532	0.829237	5.26281	0.071693	0.14342
AGLA003871	0.828832	4.51351	0.0151996	0.0424133
AGLA006692	0.828524	1.92702	0.0814161	0.158619
AGLA004752	0.82835	3.56955	0.0867826	0.166594
AGLA006104	0.827299	4.56819	0.0216169	0.0555412
AGLA010688	0.827049	0.950342	0.14827	0.254177
AGLA016531	0.825907	4.49974	0.0440598	0.0978239
AGLA011587	0.825799	0.362699	0.217866	0.342961
AGLA013532	0.82568	9.19113	0.0834652	0.161575
AGLA009041	0.825351	3.48363	0.0137751	0.0392495
AGLA004346	0.825108	6.12245	0.0360199	0.0832998
AGLA007611	0.824115	0.145382	0.309419	0.443561
AGLA002599	0.823668	3.33555	0.0212044	0.0547683
AGLA014986	0.822552	3.28006	0.0327142	0.0773145
AGLA001947	0.822381	6.33596	0.0460313	0.101276
AGLA002371	0.821585	4.62766	0.0189264	0.0502108
AGLA002917	0.821498	7.70197	0.0607639	0.126154
AGLA008377	0.820763	5.26058	0.0419499	0.0941713
AGLA013664	0.820446	2.89711	0.0206652	0.0537345
AGLA011034	0.820372	4.36696	0.0183598	0.0491365
AGLA004659	0.820165	2.51458	0.0542972	0.115438
AGLA017392	0.819492	4.12109	0.0193297	0.0510493
AGLA021588	0.818392	2.82933	0.0309546	0.0740821
AGLA010499	0.818194	2.54629	0.0326885	0.0772968
AGLA013811	0.817884	3.84618	0.0169667	0.0462372
AGLA001300	0.816458	3.44291	0.0199618	0.0522892
AGLA021410	0.816172	2.37107	0.0609954	0.126542
AGLA018095	0.815884	1.76932	0.318452	0.454183
AGLA006635	0.813834	1.33219	0.252354	0.382238
AGLA001999	0.813199	2.58961	0.0574139	0.120761
AGLA016260	0.812792	2.73801	0.0476159	0.103903
[truncated: 6,509 more rows]
