# Supplementary material for: Contrasting diets reveal metabolic plasticity in the tree-killing beetle, Anoplophora glabripennis (Cerambycidae: Lamiinae)
Source: Sci Rep. 2016 Sep 22;6:33813. doi: 10.1038/srep33813 (PMC5031968; doi:10.1038/srep33813)
Supplement: Supplemental Data 2 [file srep33813-s3.xls]

## Sheet: Sheet1
gene_id	% Variance	Pfam Annotation
AGLA000113	0.0125742	7tm Chemosensory receptor	1.25742
AGLA000250	0.0113429	Homeobox domain protein	1.13429
AGLA000278	0.0266653	Aminotransferase class I and II	2.66653
AGLA000309	0.00317262	Hypothetical proten	0.317262
AGLA000383	0.00174189	Rhodanese domain proten	0.174189
AGLA000671	0.00317576	Hypothetical proten	0.317576
AGLA000696	0.00169963	Protein tyrosine kinase	0.169963
AGLA000966	0.00429975	Aldo/keto reductase family	0.429975
AGLA001014	0.00173671	Hypothetical proten	0.173671
AGLA001018	0.00382889	Polysaccharide deacetylase	0.382889
AGLA001120	0.0122094	Hypothetical proten	1.22094
AGLA001181	0.00182969	Hypothetical proten	0.182969
AGLA001295	0.00273283	Protein kinase	0.273283
AGLA001432	0.00956493	Hypothetical proten	0.956493
AGLA001977	0.00917916	Syntaxin	0.917916
AGLA002000	0.00166531	NACHT ad Ankyrin repeat protein	0.166531
AGLA002004	0.040215	DDE superfamily endonuclease	4.0215
AGLA002163	0.00286958	Coper type II ascorbate monooxygenase	0.286958
AGLA002438	0.00154054	Hypothetical proten	0.154054
AGLA002776	0.00425812	Trypsin	0.425812
AGLA003075	0.00832916	Glycosyl hydrolase family 79	0.832916
AGLA003209	0.00213299	Hypothetical proten	0.213299
AGLA003350	0.00296526	Nicastrin	0.296526
AGLA003759	0.00308388	Menin	0.308388
AGLA003917	0.00452801	Hypothetical proten	0.452801
AGLA004336	0.0033544	Hypothetical proten	0.33544
AGLA004564	0.00164507	Subtilase family	0.164507
AGLA004972	0.00179104	Phosphoribosylglycinamide synthase	0.179104
AGLA005372	0.0111358	Hypothetical proten	1.11358
AGLA005933	0.024741	Major royal jelly protein region	2.4741
AGLA005935	0.00135097	hAT family	0.135097
AGLA006488	0.00230954	Hypothetical proten	0.230954
AGLA006740	0.0121907	DDE superfamily endonuclease	1.21907
AGLA006750	0.00344383	Hypothetical proten	0.344383
AGLA006895	0.00188684	Hypothetical proten	0.188684
AGLA007598	0.00547355	Hypothetical proten	0.547355
AGLA007783	0.00204534	Sugar (and other) transporter	0.204534
AGLA007856	0.00171158	Nucleoside transporter	0.171158
AGLA008068	0.00163131	Coiled-coil domain-containing protein	0.163131
AGLA008076	0.0027622	C2H2-type zinc finger	0.27622
AGLA008136	0.00260962	Flavodoxin	0.260962
AGLA008400	0.00297872	Alcohol dehydrogeanse transcription factor (Myb/SANT-like)	0.297872
AGLA008500	0.0256285	Hypothetical proten	2.56285
AGLA008550	0.00226639	Hypothetical proten	0.226639
AGLA008654	0.00325	Ribosomal protein (L7Ae/L30eS12e/Gadd45) family polymerase	0.325
AGLA008680	0.00218874	Reverse transcriptase	0.218874
AGLA008775	0.00143862	Sybindin-family	0.143862
AGLA009001	0.00308168	Hypothetical proten	0.308168
AGLA009121	0.0231121	tRNA synthetase class I	2.31121
AGLA009395	0.00540342	Uncharacterized protein	0.540342
AGLA009670	0.00204684	Ecdysteroid kinase	0.204684
AGLA009921	0.00225196	Aldehyde dehydrogenase family	0.225196
AGLA010175	0.00581977	Uncharacterized protein	0.581977
AGLA010194	0.00159362	Hypothetical proten	0.159362
AGLA010203	0.00267605	Transposase	0.267605
AGLA010360	0.0132889	Hypothetical proten	1.32889
AGLA010707	0.0017036	Hypothetical proten	0.17036
AGLA010831	0.00301163	Hypothetical proten	0.301163
AGLA010979	0.0202857	PWWP domain	2.02857
AGLA011141	0.00566456	PH and RhoGEF domain protein	0.566456
AGLA011153	0.0134978	EMG1/NEP1 methyltransferase	1.34978
AGLA011171	0.00139571	Hypothetical proten	0.139571
AGLA011323	0.00248075	Haemolymph juvenile hormone binding	0.248075
AGLA011562	0.00215882	Hypothetical proten	0.215882
AGLA011787	0.00188674	DDE superfamily endonuclease	0.188674
AGLA011842	0.00337531	7tm Chemosensory receptor	0.337531
AGLA011916	0.00271316	Hypothetical proten	0.271316
AGLA012398	0.00850383	C2H2-type zinc finger	0.850383
AGLA012545	0.00209652	AAA domain	0.209652
AGLA012725	0.00261496	Hypothetical proten	0.261496
AGLA012871	0.00711494	Hypothetical proten	0.711494
AGLA012998	0.00344704	Transposase	0.344704
AGLA013055	0.00798013	Reverse transcriptase	0.798013
AGLA013185	0.00166832	Carboxylesterase family 12	0.166832
AGLA013317	0.0100745	Domain of unknown function	1.00745
AGLA014050	0.0108677	Hypothetical proten	1.08677
AGLA014150	0.00146791	Galactosyltransferase	0.146791
AGLA014889	0.0156618	Ion transport protein	1.56618
AGLA014928	0.00474476	Fructose-1-6-bisphosphatase	0.474476
AGLA015810	0.0103269	Protein of unknown function	1.03269
AGLA016179	0.0116262	WNT family	1.16262
AGLA016414	0.0111869	Hypothetical proten	1.11869
AGLA016548	0.00168866	Transposase	0.168866
AGLA016925	0.00157756	Eukaryotic translation initiation factor	0.157756
AGLA017832	0.00240553	Hypothetical proten	0.240553
AGLA017834	0.00291099	Putative peptidase	0.291099
AGLA018245	0.00793024	Reverse transcriptase	0.793024
AGLA018440	0.00339174	Hypothetical proten	0.339174
AGLA019555	0.00230273	DDE superfamily endonuclease	0.230273
AGLA019641	0.00301527	Hypothetical proten	0.301527
AGLA020305	0.00930533	WD and NUC153 domain proten	0.930533
AGLA020658	0.0052774	Ubiquitin-conjugating enzyme	0.52774
AGLA020951	0.0391136	Helicase	3.91136
AGLA020957	0.00281047	Lanthionine synthetase	0.281047
AGLA020973	0.00143379	DDE superfamily endonuclease	0.143379
AGLA021010	0.00168738	Hypothetical proten	0.168738
AGLA021441	0.0110206	Ribosomal protein (L7Ae/L30eS12e/Gadd45) family polymerase	1.10206
AGLA021611	0.00391081	DDE superfamily endonuclease	0.391081
AGLA021627	0.00675813	C2H2-type zinc finger	0.675813
AGLA021996	0.00161136	Endonuclease	0.161136
